# Supplementary material for: Type 1 Diabetes Prone NOD Mice Have Diminished Cxcr1 mRNA Expression in Polymorphonuclear Neutrophils and CD4+ T Lymphocytes
Source: PLoS One. 2015 Jul 31;10(7):e0134365. doi: 10.1371/journal.pone.0134365 (PMC4521788; doi:10.1371/journal.pone.0134365)
Supplement: S2 Table — Identification was performed with the X!Tandem program against the UniprotKB restricted to the taxonomy “Mus”. Proteins and peptides were filtered according to their E-value; cutoff for peptides was set at 10−2, and for proteins at 10−4. With these filters, the False Discovery Rate for proteins was found to be less than 0.2%. Protein grouping was performed using the X!Tandem pipeline (http://pappso.inra.fr/bioinfo/xtandempipeline). Redundancy was removed and proteins sharing sets of common peptides reduced to a single group. Data have been deposited to the ProteomeXchange Consortium via the Pride partner repository under the dataset identifier PXD002244. For each protein, the table includes its accession number and description as referenced in UniprotKB, its molecular weight, its rank according to E-value (as determined by the X!Tandem software), the number of specific peptides identified above the threshold score of 10−2, the sequence coverage, and finally, an indication of its relative abundance as evaluated from the spectral counting (PAI value). (XLSX) [file pone.0134365.s002.xlsx]

## Sheet: Table S2
Accession number	Description	MW	Rank	log(E value)	Total number of peptides	Coverage	PAI
B9EKP5	Filamin, alpha OS=Mus musculus GN=Flna PE=2 SV=1	280.1	1	-699.638	103	58	2.76636
Q9JHU4	Cytoplasmic dynein 1 heavy chain 1 OS=Mus musculus GN=Dync1h1 PE=1 SV=2	531.4	2	-595.751	92	29	0.773148
P16546-2	Isoform 2 of Spectrin alpha chain, non-erythrocytic 1 OS=Mus musculus GN=Sptan1	282	3	-547.907	77	46	0.824427
P26039	Talin-1 OS=Mus musculus GN=Tln1 PE=1 SV=2	269.4	4	-514.926	66	40	1.60194
Q9JKF1	Ras GTPase-activating-like protein IQGAP1 OS=Mus musculus GN=Iqgap1 PE=1 SV=2	188.5	5	-505.025	68	58	3
Q68FD5	Clathrin heavy chain 1 OS=Mus musculus GN=Cltc PE=1 SV=3	191.3	6	-430.555	55	44	2.13514
Q8VDD5	Myosin-9 OS=Mus musculus GN=Myh9 PE=1 SV=4	226	7	-425.328	58	34	1.42268
Q62261	Spectrin beta chain, non-erythrocytic 1 OS=Mus musculus GN=Sptbn1 PE=1 SV=2	273.8	8	-413.941	56	35	0.769841
P08071	Lactotransferrin OS=Mus musculus GN=Ltf PE=2 SV=4	77.7	9	-382.168	55	70	9.36364
E9Q604	Integrin alpha-M OS=Mus musculus GN=Itgam PE=3 SV=1	127.3	10	-332.21	44	51	4.72727
Q6ZWR6	Nesprin-1 OS=Mus musculus GN=Syne1 PE=1 SV=2	1008.7	11	-331.861	58	10	0.196759
P01027	Complement C3 OS=Mus musculus GN=C3 PE=1 SV=3	186.2	12	-268.004	41	37	1.32941
P06800-3	Isoform 3 of Receptor-type tyrosine-protein phosphatase C OS=Mus musculus GN=Ptprc	130.4	13	-267.708	43	42	3.02273
Q542I8	Integrin beta OS=Mus musculus GN=Itgb2 PE=2 SV=1	84.7	14	-239.667	33	46	3.15789
Q64518-3	Isoform SERCA3C of Sarcoplasmic/endoplasmic reticulum calcium ATPase 3 OS=Mus musculus GN=Atp2a3	112.1	15	-218.608	26	34	2.87179
P52480	Pyruvate kinase PKM OS=Mus musculus GN=Pkm PE=1 SV=4	57.7	16	-208.957	25	55	5.27586
Q6P4T2	U5 small nuclear ribonucleoprotein 200 kDa helicase OS=Mus musculus GN=Snrnp200 PE=1 SV=1	244.2	17	-205.183	30	20	0.485714
Q99PV0	Pre-mRNA-processing-splicing factor 8 OS=Mus musculus GN=Prpf8 PE=1 SV=2	273.2	18	-194.706	34	24	0.369369
G3X8X6	Sialic acid binding Ig-like lectin 1, sialoadhesin, isoform CRA_b OS=Mus musculus GN=Siglec1 PE=4 SV=1	183.3	19	-183.456	29	28	0.666667
O35744	Chitinase-3-like protein 3 OS=Mus musculus GN=Chi3l3 PE=1 SV=2	44.3	20	-171.269	27	67	9.92857
Q9QUM0	Integrin alpha-IIb OS=Mus musculus GN=Itga2b PE=2 SV=2	112.5	21	-169.027	22	40	1.62162
P56480	ATP synthase subunit beta, mitochondrial OS=Mus musculus GN=Atp5b PE=1 SV=2	56.2	22	-167.3	19	63	3.47826
Q8VDN2	Sodium/potassium-transporting ATPase subunit alpha-1 OS=Mus musculus GN=Atp1a1 PE=1 SV=1	112.8	23	-167.226	21	32	2.32432
P63260	Actin, cytoplasmic 2 OS=Mus musculus GN=Actg1 PE=1 SV=1	41.7	24	-164.308	21	65	7.2
D4AFX7	Receptor mediated endocytosis-8 OS=Mus musculus GN=Dnajc13 PE=2 SV=1	254.7	25	-162.83	24	16	0.416667
E9PY96	Plectin OS=Mus musculus GN=Plec PE=4 SV=1	516.6	26	-162.237	32	10	0.150198
Q8K1B8	Fermitin family homolog 3 OS=Mus musculus GN=Fermt3 PE=1 SV=1	75.5	27	-161.635	21	45	2.30556
Q8BJS4-2	Isoform 2 of SUN domain-containing protein 2 OS=Mus musculus GN=Sun2	81.2	28	-161.411	22	45	3.27586
P26041	Moesin OS=Mus musculus GN=Msn PE=1 SV=3	67.6	29	-160.905	22	46	3.46429
P20029	78 kDa glucose-regulated protein OS=Mus musculus GN=Hspa5 PE=1 SV=3	72.3	30	-160.31	21	47	2.2963
P14733	Lamin-B1 OS=Mus musculus GN=Lmnb1 PE=1 SV=3	66.6	31	-160.084	22	44	2.46875
E9Q5M7	Integrin alpha-L OS=Mus musculus GN=Itgal PE=3 SV=1	128.1	32	-158.739	24	30	1.07843
O88307	Sortilin-related receptor OS=Mus musculus GN=Sorl1 PE=1 SV=3	246.7	33	-156.09	20	13	0.419355
F7A6H4	E3 ubiquitin-protein ligase RNF213 OS=Mus musculus GN=Rnf213 PE=4 SV=2	584	34	-147.551	26	7	0.144068
G5E8N7	Bifunctional polynucleotide phosphatase/kinase OS=Mus musculus GN=Pnkp PE=4 SV=1	57.1	35	-143.314	17	55	2.40909
Q3U6G0	Cytochrome b-245, beta polypeptide, isoform CRA_a OS=Mus musculus GN=Cybb PE=2 SV=1	65.2	36	-137.867	20	37	4.35
Q9JL26	Formin-like protein 1 OS=Mus musculus GN=Fmnl1 PE=1 SV=1	121.9	37	-134.352	20	27	0.8
Q6RFG4	Myeloperoxidase OS=Mus musculus GN=Mpo PE=2 SV=1	80.9	38	-133.954	21	37	2
Q3U7R1	Extended synaptotagmin-1 OS=Mus musculus GN=Esyt1 PE=2 SV=2	121.3	39	-128.584	20	30	1.17949
Q9D154	Leukocyte elastase inhibitor A OS=Mus musculus GN=Serpinb1a PE=1 SV=1	42.5	40	-128.238	19	61	5.94118
O08692	Myeloid bactenecin (F1) OS=Mus musculus GN=Ngp PE=2 SV=1	19.2	41	-127.166	20	63	6.54545
P08752	Guanine nucleotide-binding protein G(i) subunit alpha-2 OS=Mus musculus GN=Gnai2 PE=1 SV=5	40.4	42	-126.314	16	58	5.9375
B5THE2	Maltase-glucoamylase OS=Mus musculus GN=Mgam PE=2 SV=1	208.2	43	-122.589	18	14	0.512821
Q8R2S8	CD177 antigen OS=Mus musculus GN=Cd177 PE=2 SV=1	86.9	44	-121.725	17	29	2.48
Q3UCJ0	Tyrosine-protein phosphatase non-receptor type OS=Mus musculus GN=Ptpn6 PE=2 SV=1	67.6	45	-121.465	16	38	2.03125
Q2M4J5	Matrix metalloproteinase 9 OS=Mus musculus GN=Mmp9 PE=4 SV=1	80.3	46	-119.06	18	40	1.53333
Q8BMK4	Cytoskeleton-associated protein 4 OS=Mus musculus GN=Ckap4 PE=2 SV=2	63.6	47	-116.181	18	39	1.89655
Q01853	Transitional endoplasmic reticulum ATPase OS=Mus musculus GN=Vcp PE=1 SV=4	89.2	48	-113.446	18	35	1.07895
Q5FWJ3	Vimentin OS=Mus musculus GN=Vim PE=2 SV=1	53.6	49	-112.055	18	42	2.0625
Q9DBG6	Dolichyl-diphosphooligosaccharide--protein glycosyltransferase subunit 2 OS=Mus musculus GN=Rpn2 PE=2 SV=1	68.9	50	-112.029	14	36	2.23529
Q548T0	Syntaxin binding protein 2, isoform CRA_e OS=Mus musculus GN=Stxbp2 PE=2 SV=1	66.2	51	-111.628	15	36	1.83333
Q8C3J5	Dedicator of cytokinesis protein 2 OS=Mus musculus GN=Dock2 PE=1 SV=3	211.4	52	-109.817	23	19	0.44
Q3TC53	Adenylyl cyclase-associated protein OS=Mus musculus GN=Cap1 PE=2 SV=1	51.5	53	-108.529	12	43	2.2
P58252	Elongation factor 2 OS=Mus musculus GN=Eef2 PE=1 SV=2	95.1	54	-106.974	13	26	1.22857
P40142	Transketolase OS=Mus musculus GN=Tkt PE=1 SV=1	67.5	55	-102.022	16	42	2.90476
P99024	Tubulin beta-5 chain OS=Mus musculus GN=Tubb5 PE=1 SV=1	49.5	56	-101.385	15	52	3.16667
B2MWM9	Calreticulin OS=Mus musculus GN=Calr PE=2 SV=1	47.9	57	-100.469	13	51	1.4
Q5SX39	Myosin-4 OS=Mus musculus GN=Myh4 PE=1 SV=1	222.5	58	-100.416	14	11	0.157895
Q64455	Receptor-type tyrosine-protein phosphatase eta OS=Mus musculus GN=Ptprj PE=1 SV=2	136.5	59	-99.9678	16	18	0.55
Q03265	ATP synthase subunit alpha, mitochondrial OS=Mus musculus GN=Atp5a1 PE=1 SV=1	59.6	60	-99.9278	13	33	2.23077
Q5SUC3	Calnexin, isoform CRA_a OS=Mus musculus GN=Canx PE=2 SV=1	67.1	61	-97.4691	15	38	1.17241
D2KHZ9	Glyceraldehyde-3-phosphate dehydrogenase OS=Mus musculus GN=GAPDH PE=2 SV=1	35.7	62	-95.3336	12	64	5.6
Q3U9V4	Guanine nucleotide binding protein, beta 2, isoform CRA_a OS=Mus musculus GN=Gnb2 PE=2 SV=1	37.2	63	-94.1731	12	52	3.45455
Q91W06	T-cell, immune regulator 1, ATPase, H+ transporting, lysosomal V0 protein A3 OS=Mus musculus GN=Tcirg1 PE=2 SV=1	93.3	64	-92.575	12	26	1.34783
Q61233	Plastin-2 OS=Mus musculus GN=Lcp1 PE=1 SV=4	70	65	-91.3714	18	45	1.24242
P25911	Tyrosine-protein kinase Lyn OS=Mus musculus GN=Lyn PE=1 SV=4	58.7	66	-91.1589	12	33	1.82609
Q5FW97	Enolase 1, alpha non-neuron OS=Mus musculus GN=EG433182 PE=2 SV=1	47	67	-90.0766	10	41	2.44444
Q80Y35	Nuclear mitotic apparatus protein 1 OS=Mus musculus GN=Numa1 PE=2 SV=1	235.3	68	-89.3066	14	8	0.14
O88783	Coagulation factor V OS=Mus musculus GN=F5 PE=1 SV=1	246.9	69	-89.0805	17	11	0.493827
Q540I4	Flotillin 1 OS=Mus musculus GN=Flot1 PE=2 SV=1	47.4	70	-84.4779	14	46	1.5
Q09014	Neutrophil cytosol factor 1 OS=Mus musculus GN=Ncf1 PE=2 SV=3	44.5	71	-83.3011	11	39	1.81818
Q60767	Lymphocyte antigen 75 OS=Mus musculus GN=Ly75 PE=1 SV=2	197.1	72	-83.0108	13	12	0.246154
Q8CIH5	1-phosphatidylinositol 4,5-bisphosphate phosphodiesterase gamma-2 OS=Mus musculus GN=Plcg2 PE=1 SV=1	147.4	73	-82.8955	10	13	0.229508
Q8C147	Dedicator of cytokinesis protein 8 OS=Mus musculus GN=Dock8 PE=1 SV=4	238.6	74	-82.8691	12	8	0.184783
Q8VCI0	Phospholipase B-like 1 OS=Mus musculus GN=Plbd1 PE=1 SV=1	62.9	75	-79.8014	11	30	1.77273
O54890	Integrin beta-3 OS=Mus musculus GN=Itgb3 PE=1 SV=2	86.6	76	-79.1757	12	22	0.787879
Q8VDL4-3	Isoform 3 of ADP-dependent glucokinase OS=Mus musculus GN=Adpgk	53.6	77	-78.8741	9	30	3.5
Q9QY81	Nuclear pore membrane glycoprotein 210 OS=Mus musculus GN=Nup210 PE=1 SV=2	203.8	78	-78.6616	14	10	0.375
P27773	Protein disulfide-isomerase A3 OS=Mus musculus GN=Pdia3 PE=1 SV=2	56.5	79	-78.3944	13	34	1.23077
Q07113	Cation-independent mannose-6-phosphate receptor OS=Mus musculus GN=Igf2r PE=1 SV=1	273.4	80	-77.8701	11	6	0.153846
Q5SQX6	Cytoplasmic FMR1-interacting protein 2 OS=Mus musculus GN=Cyfip2 PE=1 SV=2	145.4	81	-77.6135	15	16	0.436364
P05213	Tubulin alpha-1B chain OS=Mus musculus GN=Tuba1b PE=1 SV=2	50	82	-77.3355	13	45	2.11111
Q6PDQ2	Chromodomain-helicase-DNA-binding protein 4 OS=Mus musculus GN=Chd4 PE=1 SV=1	217.4	83	-77.0128	12	10	0.178082
Q6P5E4	UDP-glucose:glycoprotein glucosyltransferase 1 OS=Mus musculus GN=Uggt1 PE=1 SV=4	176.2	84	-75.9399	11	13	0.245902
Q3UA81	Elongation factor 1-alpha OS=Mus musculus GN=Eef1a1 PE=2 SV=1	50	85	-75.7087	12	45	3.05882
Q811E7	Myosin IF OS=Mus musculus GN=Myo1f PE=2 SV=1	125	86	-75.447	12	17	0.681818
Q8VIJ6	Splicing factor, proline- and glutamine-rich OS=Mus musculus GN=Sfpq PE=1 SV=1	75.3	87	-75.2641	11	23	0.958333
Q00519	Xanthine dehydrogenase/oxidase OS=Mus musculus GN=Xdh PE=1 SV=5	146.3	88	-75.1143	9	12	0.355556
Q80YQ1	Thrombospondin 1 OS=Mus musculus GN=Thbs1 PE=2 SV=1	129.5	89	-74.8768	14	16	0.763636
E9Q557	Desmoplakin OS=Mus musculus GN=Dsp PE=1 SV=1	332.5	90	-74.464	10	5	0.0866667
Q5SSE9	ATP-binding cassette sub-family A member 13 OS=Mus musculus GN=Abca13 PE=2 SV=1	568.2	91	-74.3715	15	4	0.121693
B7ZWL5	Nbeal2 protein OS=Mus musculus GN=Nbeal2 PE=2 SV=1	299.3	92	-74.246	12	7	0.18
P09103	Protein disulfide-isomerase OS=Mus musculus GN=P4hb PE=1 SV=2	56.9	93	-73.8362	11	31	1.15385
Q5FWB7	Fructose-bisphosphate aldolase OS=Mus musculus GN=Aldoa PE=2 SV=1	39.2	94	-73.8274	9	43	1.64706
G3UZ34	116 kDa U5 small nuclear ribonucleoprotein component OS=Mus musculus GN=Eftud2 PE=4 SV=1	108.1	95	-72.3745	11	18	0.463415
Q3U9G9	Lamin-B receptor OS=Mus musculus GN=Lbr PE=1 SV=2	71.3	96	-72.3346	12	18	1.94737
Q99JY9	Actin-related protein 3 OS=Mus musculus GN=Actr3 PE=1 SV=3	47.2	97	-71.6984	10	42	1.375
Q61210	Rho guanine nucleotide exchange factor 1 OS=Mus musculus GN=Arhgef1 PE=1 SV=2	102.6	98	-71.3534	13	20	0.638889
A2NTK5	PIRB1 OS=Mus musculus GN=Pirb PE=2 SV=1	93	99	-71.2847	10	19	1.04762
Q6A0B9	MKIAA0139 protein (Fragment) OS=Mus musculus GN=Eif3a PE=2 SV=1	102.4	100	-70.1556	10	16	0.4
Q3TAS3	Stx11 protein OS=Mus musculus GN=Stx11 PE=2 SV=1	33.3	101	-69.2893	10	48	1.06667
P63101	14-3-3 protein zeta/delta OS=Mus musculus GN=Ywhaz PE=1 SV=1	27.7	102	-69.2235	8	48	2.15385
B7ZWF1	Ddx3x protein OS=Mus musculus GN=Ddx3x PE=2 SV=1	72.9	103	-69.2012	10	20	1
Q3TZZ7	Extended synaptotagmin-2 OS=Mus musculus GN=Esyt2 PE=1 SV=1	94	104	-69.0153	11	20	0.973684
Q3U1N0	Coronin OS=Mus musculus GN=Coro1a PE=2 SV=1	50.9	105	-68.9329	9	34	1.8
Q4FK88	Annexin OS=Mus musculus GN=Anxa1 PE=2 SV=1	38.6	106	-68.9225	11	39	1.44444
A2AF47	Dedicator of cytokinesis protein 11 OS=Mus musculus GN=Dock11 PE=1 SV=1	237.4	107	-67.6774	10	7	0.13
Q8K1X4	NCK associated protein 1 like OS=Mus musculus GN=Nckap1l PE=2 SV=1	128.7	108	-67.037	12	17	0.588235
A2AFG7	Neural cell adhesion molecule L1 OS=Mus musculus GN=L1cam PE=4 SV=1	139.6	109	-66.9791	9	12	0.266667
B1AUY2	Protein Arhgap4 OS=Mus musculus GN=Arhgap4 PE=4 SV=1	105	110	-66.6801	12	22	0.8
Q91VE0	Long-chain fatty acid transport protein 4 OS=Mus musculus GN=Slc27a4 PE=1 SV=1	72.2	111	-66.1083	9	18	0.6875
Q3UAD6	Heat shock protein 90kDa beta (Grp94), member 1 OS=Mus musculus GN=Hsp90b1 PE=2 SV=1	92.3	112	-65.9681	12	21	0.657143
G3XA10	Heterogeneous nuclear ribonucleoprotein U OS=Mus musculus GN=Hnrnpu PE=4 SV=1	86.6	113	-65.88	11	20	1.33333
D3Z041	Long-chain-fatty-acid--CoA ligase 1 OS=Mus musculus GN=Acsl1 PE=4 SV=1	77.9	114	-64.2965	10	18	0.878788
Q6GQT9	Nodal modulator 1 OS=Mus musculus GN=Nomo1 PE=1 SV=1	133.2	115	-64.2751	7	10	0.215686
P51150	Ras-related protein Rab-7a OS=Mus musculus GN=Rab7a PE=1 SV=2	23.4	116	-62.1837	10	62	2.15385
H3BKM0	AP-2 complex subunit beta OS=Mus musculus GN=Ap2b1 PE=4 SV=1	101.2	117	-61.6595	8	12	0.555556
Q9Z0M6-2	Isoform 2 of CD97 antigen OS=Mus musculus GN=Cd97	80.3	118	-61.2615	9	19	1.19048
Q544B1	Aldehyde dehydrogenase 2, mitochondrial, isoform CRA_b OS=Mus musculus GN=Aldh2 PE=2 SV=1	56.4	119	-60.7763	8	19	1.26316
Q52L50	RAS related protein 1b OS=Mus musculus GN=Rap1b PE=2 SV=1	20.7	120	-60.415	10	69	3.125
Q8CGC7	Bifunctional glutamate/proline--tRNA ligase OS=Mus musculus GN=Eprs PE=1 SV=4	169.8	121	-60.2505	8	7	0.211268
P84096	Rho-related GTP-binding protein RhoG OS=Mus musculus GN=Rhog PE=2 SV=1	21.2	122	-60.1396	7	46	4.22222
Q91V24	ATP-binding cassette sub-family A member 7 OS=Mus musculus GN=Abca7 PE=1 SV=1	236.5	123	-60.088	11	8	0.225352
O70133-3	Isoform 3 of ATP-dependent RNA helicase A OS=Mus musculus GN=Dhx9	125.4	124	-59.9731	10	12	0.564103
A1BN54	Alpha actinin 1a OS=Mus musculus GN=Actn1 PE=2 SV=1	102.5	125	-59.6383	9	13	0.361702
Q3TGU7	Proliferation-associated 2G4 OS=Mus musculus GN=Pa2g4 PE=2 SV=1	43.6	126	-59.3853	9	29	0.954545
Q3TX25	Aldehyde dehydrogenase OS=Mus musculus GN=Aldh3b1 PE=2 SV=1	52.2	127	-59.3103	11	34	1.55
Q8CIE6	Coatomer subunit alpha OS=Mus musculus GN=Copa PE=1 SV=2	138.2	128	-58.9099	11	13	0.35
Q543Q4	RAB3D, member RAS oncogene family, isoform CRA_a OS=Mus musculus GN=Rab3d PE=2 SV=1	24.3	129	-58.8979	9	58	1.84615
P07759	Serine protease inhibitor A3K OS=Mus musculus GN=Serpina3k PE=1 SV=2	46.8	130	-58.8151	7	30	0.947368
E9PYT3	Atlastin-3 OS=Mus musculus GN=Atl3 PE=4 SV=1	60.1	131	-57.1844	6	21	0.695652
P17710-3	Isoform HK1 of Hexokinase-1 OS=Mus musculus GN=Hk1	102.1	132	-56.8348	7	11	0.357143
P27659	60S ribosomal protein L3 OS=Mus musculus GN=Rpl3 PE=1 SV=3	46	133	-56.8161	7	22	1.91667
Q3TBK8	Arachidonate 5-lipoxygenase, isoform CRA_a OS=Mus musculus GN=Alox5 PE=2 SV=1	77.8	134	-56.8085	9	22	1.11111
B6DT57	p40phox OS=Mus musculus GN=Ncf4 PE=2 SV=1	38.6	135	-56.6366	9	35	1.26316
Q9DCD0	6-phosphogluconate dehydrogenase, decarboxylating OS=Mus musculus GN=Pgd PE=2 SV=3	53.1	136	-56.4213	8	25	0.9
P37040	NADPH--cytochrome P450 reductase OS=Mus musculus GN=Por PE=1 SV=2	76.9	137	-55.9223	8	20	0.677419
P13595-2	Isoform 2 of Neural cell adhesion molecule 1 OS=Mus musculus GN=Ncam1	93.4	138	-55.6792	11	22	0.5
A2AN08-3	Isoform 3 of E3 ubiquitin-protein ligase UBR4 OS=Mus musculus GN=Ubr4	569.6	139	-55.2256	8	2	0.0663265
B2RXM2	EG627828 protein OS=Mus musculus GN=Gm6793 PE=2 SV=1	36.5	140	-55.1096	8	30	1.75
Q64727	Vinculin OS=Mus musculus GN=Vcl PE=1 SV=4	116.5	141	-54.4087	9	13	0.178571
Q3TPL8	Solute carrier family 2 (Facilitated glucose transporter), member 3 OS=Mus musculus GN=Slc2a3 PE=2 SV=1	53.3	142	-54.3687	9	12	3.11111
P61979-2	Isoform 2 of Heterogeneous nuclear ribonucleoprotein K OS=Mus musculus GN=Hnrnpk	50.9	143	-54.3543	9	28	1.15789
Q6P5E5	Structural maintenace of chromosomes 3 OS=Mus musculus GN=Smc3 PE=2 SV=1	141.2	144	-54.3541	10	12	0.189655
B7ZNJ1	Fn1 protein OS=Mus musculus GN=Fn1 PE=2 SV=1	239.4	145	-54.3198	10	9	0.15
B2RY04	Dedicator of cytokinesis protein 5 OS=Mus musculus GN=Dock5 PE=1 SV=2	214.1	146	-53.792	7	6	0.0952381
Q8C129	Leucyl-cystinyl aminopeptidase OS=Mus musculus GN=Lnpep PE=1 SV=1	117.1	147	-53.7819	9	11	0.3
Q3UVK0	Endoplasmic reticulum metallopeptidase 1 OS=Mus musculus GN=Ermp1 PE=2 SV=2	100	148	-53.2116	8	12	0.62963
P61161	Actin-related protein 2 OS=Mus musculus GN=Actr2 PE=1 SV=1	44.6	149	-53.1105	7	30	1.35714
G3X9Q3	Histocompatibility (Minor) HA-1, isoform CRA_a OS=Mus musculus GN=Hmha1 PE=4 SV=1	122.7	150	-52.6454	7	12	0.354839
O88569-2	Isoform 2 of Heterogeneous nuclear ribonucleoproteins A2/B1 OS=Mus musculus GN=Hnrnpa2b1	35.9	151	-52.5949	7	35	1.13333
E9Q2M9	Protein Wdfy4 OS=Mus musculus GN=Wdfy4 PE=4 SV=1	350.5	152	-52.5093	11	5	0.153846
O35930	Platelet glycoprotein Ib alpha chain OS=Mus musculus GN=Gp1ba PE=2 SV=2	79.9	153	-52.0666	6	14	0.75
Q99K48	Non-POU domain-containing octamer-binding protein OS=Mus musculus GN=Nono PE=1 SV=3	54.4	154	-51.7966	7	28	1.05556
Q6P6I8	Signal-regulatory protein alpha OS=Mus musculus GN=Sirpa PE=2 SV=1	55.9	155	-51.7508	7	23	0.95
B2RUF9	Olfm4 protein OS=Mus musculus GN=Olfm4 PE=2 SV=1	57.2	156	-51.7151	10	28	1.70588
Q00612	Glucose-6-phosphate 1-dehydrogenase X OS=Mus musculus GN=G6pdx PE=1 SV=3	59.1	157	-51.1297	8	20	0.645161
Q50HX1	RAB14 protein variant OS=Mus musculus GN=Rab14 PE=2 SV=1	21.7	158	-51.0005	8	56	2.08333
E9PWG2	Protein Trappc8 OS=Mus musculus GN=Trappc8 PE=4 SV=1	160.7	159	-50.9688	9	10	0.166667
Q61599	Rho GDP-dissociation inhibitor 2 OS=Mus musculus GN=Arhgdib PE=1 SV=3	22.8	160	-50.8015	7	58	2.11111
P14234	Tyrosine-protein kinase Fgr OS=Mus musculus GN=Fgr PE=1 SV=2	58.7	161	-50.3894	8	23	0.958333
Q0PD66	RAB1B, member RAS oncogene family, isoform CRA_c OS=Mus musculus GN=Rab1b PE=2 SV=1	22.1	162	-50.1762	7	53	3.33333
Q8C1W8	Nicotinamide nucleotide transhydrogenase, isoform CRA_a OS=Mus musculus GN=Nnt PE=2 SV=1	113.7	163	-49.7945	9	8	0.333333
Q3TJ39	RAB5C, member RAS oncogene family, isoform CRA_a OS=Mus musculus GN=Rab5c PE=2 SV=1	23.3	164	-49.72	7	48	3.33333
Q91YQ5	Dolichyl-diphosphooligosaccharide--protein glycosyltransferase subunit 1 OS=Mus musculus GN=Rpn1 PE=2 SV=1	68.4	165	-49.6597	11	27	1.03448
Q8C0I1	Alkyldihydroxyacetonephosphate synthase, peroxisomal OS=Mus musculus GN=Agps PE=1 SV=1	71.5	166	-49.3277	8	20	0.551724
P80313	T-complex protein 1 subunit eta OS=Mus musculus GN=Cct7 PE=1 SV=1	59.5	167	-48.6285	6	16	0.904762
Q8BX70-2	Isoform 2 of Vacuolar protein sorting-associated protein 13C OS=Mus musculus GN=Vps13c	405.3	168	-47.7156	10	4	0.0696203
Q9WV32	Actin-related protein 2/3 complex subunit 1B OS=Mus musculus GN=Arpc1b PE=2 SV=4	40.9	169	-47.7131	5	17	0.928571
O54734	Dolichyl-diphosphooligosaccharide--protein glycosyltransferase 48 kDa subunit OS=Mus musculus GN=Ddost PE=1 SV=2	48.9	170	-47.5968	8	27	1.1875
P08103-2	Isoform 2 of Tyrosine-protein kinase HCK OS=Mus musculus GN=Hck	56.8	171	-47.5745	7	27	0.814815
P26443	Glutamate dehydrogenase 1, mitochondrial OS=Mus musculus GN=Glud1 PE=1 SV=1	61.2	172	-47.3797	10	31	0.571429
P54116	Erythrocyte band 7 integral membrane protein OS=Mus musculus GN=Stom PE=1 SV=3	31.3	173	-47.1233	7	38	1.92857
Q571D6	MKIAA0281 protein (Fragment) OS=Mus musculus GN=Elmo1 PE=2 SV=1	85.5	174	-46.8103	6	13	0.758621
B3VQI8	Cytochrome b-245, alpha polypeptide, isoform CRA_a OS=Mus musculus GN=Cyba PE=2 SV=1	20.7	175	-46.6883	7	26	16.5
Q9Z2A7	Diacylglycerol O-acyltransferase 1 OS=Mus musculus GN=Dgat1 PE=1 SV=1	56.7	176	-46.573	5	15	0.615385
Q3UCD3	Annexin OS=Mus musculus GN=Anxa2 PE=2 SV=1	38.5	177	-46.4795	8	30	0.95
P62962	Profilin-1 OS=Mus musculus GN=Pfn1 PE=1 SV=2	14.9	178	-46.4007	7	77	2.125
Q922R8	Protein disulfide-isomerase A6 OS=Mus musculus GN=Pdia6 PE=1 SV=3	48	179	-46.3826	6	26	2
Q60634-3	Isoform 3 of Flotillin-2 OS=Mus musculus GN=Flot2	41.5	180	-46.2039	7	22	0.8
Q9QZC2	Plexin-C1 OS=Mus musculus GN=Plxnc1 PE=1 SV=1	176.2	181	-46.0662	6	5	0.0952381
Q3UP42	S100 calcium binding protein A9 (Calgranulin B), isoform CRA_a OS=Mus musculus GN=S100a9 PE=4 SV=1	13	182	-45.7445	8	60	4.8
G5E829	MCG13663, isoform CRA_a OS=Mus musculus GN=Atp2b1 PE=3 SV=1	134.5	183	-45.5828	6	8	0.292683
Q9DB77	Cytochrome b-c1 complex subunit 2, mitochondrial OS=Mus musculus GN=Uqcrc2 PE=1 SV=1	48.1	184	-45.4781	7	24	0.75
P49312	Heterogeneous nuclear ribonucleoprotein A1 OS=Mus musculus GN=Hnrnpa1 PE=1 SV=2	34.1	185	-45.3525	5	21	1
Q5FWI3	Transmembrane protein 2 OS=Mus musculus GN=Tmem2 PE=1 SV=1	153.6	186	-44.796	9	10	0.142857
Q02257	Junction plakoglobin OS=Mus musculus GN=Jup PE=1 SV=3	81.6	187	-44.6267	7	12	0.285714
P18760	Cofilin-1 OS=Mus musculus GN=Cfl1 PE=1 SV=3	18.5	188	-44.5781	7	57	1.33333
Q6DFW5	ATPase, Class VI, type 11B OS=Mus musculus GN=Atp11b PE=2 SV=1	133.3	189	-44.1466	7	8	0.347826
Q62465	Synaptic vesicle membrane protein VAT-1 homolog OS=Mus musculus GN=Vat1 PE=1 SV=3	43	190	-43.9958	5	17	1.28571
Q9JJ28	Protein flightless-1 homolog OS=Mus musculus GN=Flii PE=1 SV=1	144.6	191	-43.8206	8	10	0.185185
Q5S006	Leucine-rich repeat serine/threonine-protein kinase 2 OS=Mus musculus GN=Lrrk2 PE=1 SV=2	284.3	192	-43.6535	8	4	0.112069
P37913	DNA ligase 1 OS=Mus musculus GN=Lig1 PE=1 SV=2	102.1	193	-43.2976	4	8	0.175
Q8BHF5	Reticulon OS=Mus musculus GN=Rtn4 PE=2 SV=1	40.2	194	-43.0025	7	35	1.81818
P80316	T-complex protein 1 subunit epsilon OS=Mus musculus GN=Cct5 PE=1 SV=1	59.5	195	-42.9728	5	18	0.681818
Q8C5J1	Aldehyde dehydrogenase OS=Mus musculus PE=2 SV=1	47.6	196	-42.8206	5	20	1.5
O55098	Serine/threonine-protein kinase 10 OS=Mus musculus GN=Stk10 PE=1 SV=2	111.7	197	-42.1066	6	9	0.307692
P06745	Glucose-6-phosphate isomerase OS=Mus musculus GN=Gpi PE=1 SV=4	62.6	198	-42.0273	6	18	1.05263
P13020-2	Isoform 2 of Gelsolin OS=Mus musculus GN=Gsn	80.6	199	-41.7878	8	19	0.636364
Q0PD45	RAB11a, member RAS oncogene family OS=Mus musculus GN=Rab11a PE=2 SV=1	24.3	200	-41.0289	8	46	1.72727
P51437	Cathelin-related antimicrobial peptide OS=Mus musculus GN=Camp PE=2 SV=1	19.5	201	-40.9221	4	35	5
Q78PY7	Staphylococcal nuclease domain-containing protein 1 OS=Mus musculus GN=Snd1 PE=1 SV=1	101.9	202	-40.6563	8	15	0.244444
Q64522	Histone H2A type 2-B OS=Mus musculus GN=Hist2h2ab PE=1 SV=3	13.9	203	-40.4202	4	39	3.5
Q9CU62	Structural maintenance of chromosomes protein 1A OS=Mus musculus GN=Smc1a PE=1 SV=4	143	204	-40.3439	8	8	0.173913
P70460	Vasodilator-stimulated phosphoprotein OS=Mus musculus GN=Vasp PE=1 SV=4	39.6	205	-40.2533	7	28	1.64286
O78207	H-2D cell surface glycoprotein (Fragment) OS=Mus musculus GN=H2-D1 PE=2 SV=1	38.2	206	-40.2089	8	29	1.11765
Q8BHN3	Neutral alpha-glucosidase AB OS=Mus musculus GN=Ganab PE=1 SV=1	106.7	207	-40.2062	8	14	0.342105
Q9CQF9	Prenylcysteine oxidase OS=Mus musculus GN=Pcyox1 PE=1 SV=1	56.4	208	-39.9899	5	21	0.736842
Q545Q2	Surfeit gene 4, isoform CRA_a OS=Mus musculus GN=Surf4 PE=2 SV=1	30.3	209	-39.8352	6	21	2.875
Q8R081	Heterogeneous nuclear ribonucleoprotein L OS=Mus musculus GN=Hnrnpl PE=1 SV=2	63.8	210	-39.2633	5	14	1.11765
Q9CZE3	Ras-related protein Rab-32 OS=Mus musculus GN=Rab32 PE=2 SV=3	25	211	-39.0811	5	22	1.46154
P97384	Annexin A11 OS=Mus musculus GN=Anxa11 PE=1 SV=2	54	212	-38.9007	8	24	1
P50516	V-type proton ATPase catalytic subunit A OS=Mus musculus GN=Atp6v1a PE=1 SV=2	68.2	213	-38.81	7	19	0.551724
Q9DBS1	Transmembrane protein 43 OS=Mus musculus GN=Tmem43 PE=1 SV=1	44.7	214	-38.7341	5	26	0.9375
Q9JIW9	Ras-related protein Ral-B OS=Mus musculus GN=Ralb PE=2 SV=1	23.3	215	-38.6503	6	40	1.71429
Q3UP87	Neutrophil elastase OS=Mus musculus GN=Elane PE=2 SV=1	28.5	216	-38.461	4	18	1.4
Q922D8	C-1-tetrahydrofolate synthase, cytoplasmic OS=Mus musculus GN=Mthfd1 PE=1 SV=4	101	217	-38.3377	7	10	0.333333
Q3UXS0	Secretory carrier-associated membrane protein 3 OS=Mus musculus GN=Scamp3 PE=2 SV=1	38.5	218	-38.218	5	30	1.25
Q9ES52-2	Isoform 2 of Phosphatidylinositol 3,4,5-trisphosphate 5-phosphatase 1 OS=Mus musculus GN=Inpp5d	133.2	219	-38.1548	4	6	0.122807
Q8BH59	Calcium-binding mitochondrial carrier protein Aralar1 OS=Mus musculus GN=Slc25a12 PE=1 SV=1	74.4	220	-38.1283	5	14	0.3125
P21279	Guanine nucleotide-binding protein G(q) subunit alpha OS=Mus musculus GN=Gnaq PE=1 SV=4	42	221	-37.9757	4	13	0.647059
Q62178	Semaphorin-4A OS=Mus musculus GN=Sema4a PE=1 SV=2	83.3	222	-37.7033	4	9	0.384615
Q9D7N9	Adipocyte plasma membrane-associated protein OS=Mus musculus GN=Apmap PE=1 SV=1	46.3	223	-37.6672	6	25	1.10526
P80317	T-complex protein 1 subunit zeta OS=Mus musculus GN=Cct6a PE=1 SV=3	57.9	224	-37.6277	5	17	0.6
P20060	Beta-hexosaminidase subunit beta OS=Mus musculus GN=Hexb PE=2 SV=2	61	225	-37.4521	6	21	0.6
P08905	Lysozyme C-2 OS=Mus musculus GN=Lyz2 PE=1 SV=2	16.6	226	-37.4145	5	44	3.8
Q9CQV8-2	Isoform Short of 14-3-3 protein beta/alpha OS=Mus musculus GN=Ywhab	27.8	227	-37.0867	4	25	0.769231
Q80UM7	Mannosyl-oligosaccharide glucosidase OS=Mus musculus GN=Mogs PE=2 SV=1	91.7	228	-36.9507	5	9	0.323529
Q62469	Integrin alpha-2 OS=Mus musculus GN=Itga2 PE=1 SV=2	128.7	229	-36.8754	4	6	0.15
P16110	Galectin-3 OS=Mus musculus GN=Lgals3 PE=1 SV=3	27.4	230	-36.5417	7	38	2.71429
P09055-2	Isoform 2 of Integrin beta-1 OS=Mus musculus GN=Itgb1	88.5	231	-36.3852	7	12	0.466667
Q3UND0	Src kinase-associated phosphoprotein 2 OS=Mus musculus GN=Skap2 PE=1 SV=2	40.6	232	-36.3278	5	27	0.666667
P30681	High mobility group protein B2 OS=Mus musculus GN=Hmgb2 PE=1 SV=3	24.1	233	-36.2278	8	24	4.2
P09405	Nucleolin OS=Mus musculus GN=Ncl PE=1 SV=2	76.6	234	-36.2025	6	14	0.727273
P70336	Rho-associated protein kinase 2 OS=Mus musculus GN=Rock2 PE=1 SV=1	160.3	235	-35.6954	5	6	0.0724638
Q61362	Chitinase-3-like protein 1 OS=Mus musculus GN=Chi3l1 PE=2 SV=2	42.9	236	-35.5916	5	20	0.8125
Q9D8N0	Elongation factor 1-gamma OS=Mus musculus GN=Eef1g PE=1 SV=3	49.9	237	-35.5898	5	20	0.882353
P27046	Alpha-mannosidase 2 OS=Mus musculus GN=Man2a1 PE=1 SV=2	131.4	238	-35.4253	5	7	0.212766
Q9Z183	Protein-arginine deiminase type-4 OS=Mus musculus GN=Padi4 PE=2 SV=3	74.3	239	-35.4236	5	12	0.391304
Q8BXZ1	Protein disulfide-isomerase TMX3 OS=Mus musculus GN=Tmx3 PE=1 SV=2	51.7	240	-35.3133	4	21	0.470588
Q922B2	Aspartate--tRNA ligase, cytoplasmic OS=Mus musculus GN=Dars PE=2 SV=2	57	241	-35.0833	5	16	0.457143
Q4VAE6	Ras family member A OS=Mus musculus GN=Rhoa PE=2 SV=1	21.7	242	-34.8944	5	35	2.16667
Q4FZG5	Arpc2 protein (Fragment) OS=Mus musculus GN=Arpc2 PE=2 SV=1	31.6	243	-34.761	4	24	0.785714
E9Q7S0	Synaptojanin-1 OS=Mus musculus GN=Synj1 PE=4 SV=1	144.4	244	-34.5533	5	6	0.112903
E9QPU1	von Willebrand factor OS=Mus musculus GN=Vwf PE=4 SV=1	309.1	245	-34.4865	8	4	0.102041
Q60668-2	Isoform 2 of Heterogeneous nuclear ribonucleoprotein D0 OS=Mus musculus GN=Hnrnpd	36.3	246	-34.4413	6	26	1.33333
A2A5V2	SH3 domain-binding protein 1 OS=Mus musculus GN=Sh3bp1 PE=4 SV=1	64.6	247	-34.0286	5	12	0.375
Q5FWB6	MCG17387, isoform CRA_a OS=Mus musculus GN=Rplp0 PE=2 SV=1	34.1	248	-33.9911	8	39	1.7
Q8BR88	Probable phospholipid-transporting ATPase IA OS=Mus musculus GN=Atp8a1 PE=2 SV=1	131.2	249	-33.9728	7	8	0.222222
S4R1I6	MCG2872, isoform CRA_b OS=Mus musculus GN=Ddx5 PE=4 SV=1	46	250	-33.8816	6	23	0.6
P47911	60S ribosomal protein L6 OS=Mus musculus GN=Rpl6 PE=1 SV=3	33.4	251	-33.8055	6	21	1.81818
Q9Z1Q9	Valine--tRNA ligase OS=Mus musculus GN=Vars PE=2 SV=1	140	252	-33.7804	6	8	0.148148
P08249	Malate dehydrogenase, mitochondrial OS=Mus musculus GN=Mdh2 PE=1 SV=3	35.5	253	-33.5426	5	22	0.5
B2RWW6	GCN1 general control of amino-acid synthesis 1-like 1 (Yeast) OS=Mus musculus GN=Gcn1l1 PE=2 SV=1	292.6	254	-33.4292	5	3	0.0757576
P62702	40S ribosomal protein S4, X isoform OS=Mus musculus GN=Rps4x PE=2 SV=2	29.5	255	-33.3598	7	33	1.28571
Q8VDM6-2	Isoform 2 of Heterogeneous nuclear ribonucleoprotein U-like protein 1 OS=Mus musculus GN=Hnrnpul1	84.9	256	-33.3487	3	7	0.166667
P48410	ATP-binding cassette sub-family D member 1 OS=Mus musculus GN=Abcd1 PE=1 SV=1	81.7	257	-33.1839	4	9	0.214286
B7ZN27	Cad protein OS=Mus musculus GN=Cad PE=2 SV=1	235.5	258	-33.0902	7	4	0.120482
P35282	Ras-related protein Rab-21 OS=Mus musculus GN=Rab21 PE=1 SV=4	24	259	-33.0679	4	26	1.30769
Q9R111	Guanine deaminase OS=Mus musculus GN=Gda PE=1 SV=1	50.9	260	-33.0198	4	17	0.47619
Q61029-2	Isoform Delta of Lamina-associated polypeptide 2, isoforms beta/delta/epsilon/gamma OS=Mus musculus GN=Tmpo	42.5	261	-32.7133	6	24	0.666667
O09044	Synaptosomal-associated protein 23 OS=Mus musculus GN=Snap23 PE=1 SV=1	23.2	262	-32.6023	5	42	0.7
Q9JJD8	Brain cDNA, clone MNCb-1272, similar to Mus musculus chaperonin subunit 2 (beta) (Cct2), mRNA OS=Mus musculus GN=Cct2 PE=2 SV=1	52.3	263	-32.5474	4	14	0.565217
Q91YT8	Transmembrane protein 63A OS=Mus musculus GN=Tmem63a PE=2 SV=1	91.7	264	-32.3848	5	10	0.4
Q61739-2	Isoform Alpha-6X1A of Integrin alpha-6 OS=Mus musculus GN=Itga6	119.4	265	-32.371	5	7	0.145833
B2RUD1	Transmembrane protein 165 OS=Mus musculus GN=Tmem165 PE=2 SV=1	34.7	266	-32.2441	3	16	1
P16879	Tyrosine-protein kinase Fes/Fps OS=Mus musculus GN=Fes PE=1 SV=2	93.6	267	-32.0711	6	11	0.323529
Q921M3	Splicing factor 3B subunit 3 OS=Mus musculus GN=Sf3b3 PE=2 SV=1	135.3	268	-31.9846	5	7	0.214286
O70138	Neutrophil collagenase OS=Mus musculus GN=Mmp8 PE=2 SV=2	53	269	-31.9681	6	13	1.22222
Q9Z204-3	Isoform 3 of Heterogeneous nuclear ribonucleoproteins C1/C2 OS=Mus musculus GN=Hnrnpc	32.2	270	-31.941	4	18	0.8125
O55029	Coatomer subunit beta' OS=Mus musculus GN=Copb2 PE=2 SV=2	102.3	271	-31.9324	5	9	0.238095
Q921G6	Leucine-rich repeat and calponin homology domain-containing protein 4 OS=Mus musculus GN=Lrch4 PE=2 SV=1	73	272	-31.8939	4	11	0.285714
Q3TVI8	Pre-B-cell leukemia transcription factor-interacting protein 1 OS=Mus musculus GN=Pbxip1 PE=1 SV=2	81	273	-31.7449	4	7	0.384615
Q9D8V0	Minor histocompatibility antigen H13 OS=Mus musculus GN=Hm13 PE=1 SV=1	41.6	274	-31.5899	5	15	0.833333
P56959	RNA-binding protein FUS OS=Mus musculus GN=Fus PE=2 SV=1	52.6	275	-31.4204	5	12	0.9
P82198	Transforming growth factor-beta-induced protein ig-h3 OS=Mus musculus GN=Tgfbi PE=2 SV=1	74.4	276	-31.3693	5	11	0.666667
P24527	Leukotriene A-4 hydrolase OS=Mus musculus GN=Lta4h PE=1 SV=4	68.9	277	-31.2569	9	20	0.741935
Q91V92	ATP-citrate synthase OS=Mus musculus GN=Acly PE=1 SV=1	119.5	278	-30.8356	3	4	0.2
F7AA45	RNA-binding protein 39 (Fragment) OS=Mus musculus GN=Rbm39 PE=4 SV=1	33.7	279	-30.6441	4	21	0.857143
Q9D8E6	60S ribosomal protein L4 OS=Mus musculus GN=Rpl4 PE=1 SV=3	47	280	-30.6099	7	24	1
Q8CB87	Ras-related protein Rab-44 OS=Mus musculus GN=Rab44 PE=2 SV=1	78.1	281	-29.9825	3	6	0.346154
Q8C2K9	Parvin, gamma OS=Mus musculus GN=Parvg PE=2 SV=1	37.5	282	-29.9466	4	16	0.866667
P04919-2	Isoform Kidney of Band 3 anion transport protein OS=Mus musculus GN=Slc4a1	94.1	283	-29.8913	7	12	0.416667
P25206	DNA replication licensing factor MCM3 OS=Mus musculus GN=Mcm3 PE=1 SV=2	91.4	284	-29.6498	3	6	0.25
Q9Z2X1	Heterogeneous nuclear ribonucleoprotein F OS=Mus musculus GN=Hnrnpf PE=1 SV=3	45.6	285	-29.4918	6	21	0.769231
Q5SUA5	Unconventional myosin-Ig OS=Mus musculus GN=Myo1g PE=2 SV=1	117	286	-29.4851	7	9	0.156863
P29391	Ferritin light chain 1 OS=Mus musculus GN=Ftl1 PE=1 SV=2	20.7	287	-29.345	5	40	1.08333
P49718	DNA replication licensing factor MCM5 OS=Mus musculus GN=Mcm5 PE=2 SV=1	82.2	288	-29.2321	5	13	0.30303
Q61646	Haptoglobin OS=Mus musculus GN=Hp PE=1 SV=1	38.6	289	-29.2149	5	19	1
P53994	Ras-related protein Rab-2A OS=Mus musculus GN=Rab2a PE=1 SV=1	23.5	290	-29.1586	5	32	1.07692
Q8BH79-2	Isoform 2 of Anoctamin-10 OS=Mus musculus GN=Ano10	69.1	291	-29.118	5	11	0.363636
Q3TA66	Glycoprotein 5 (Platelet) OS=Mus musculus GN=Gp5 PE=2 SV=1	63.3	292	-29.0571	3	12	0.75
O35841	Apoptosis inhibitor 5 OS=Mus musculus GN=Api5 PE=1 SV=2	56.7	293	-28.8646	4	14	0.52381
Q921H8	3-ketoacyl-CoA thiolase A, peroxisomal OS=Mus musculus GN=Acaa1a PE=1 SV=1	43.8	294	-28.7675	3	8	0.411765
Q8CB58	MCG13402, isoform CRA_d OS=Mus musculus GN=Ptbp1 PE=2 SV=1	52.5	295	-28.7247	3	13	0.769231
Q6PDI5-2	Isoform 2 of Proteasome-associated protein ECM29 homolog OS=Mus musculus GN=Ecm29	203.6	296	-28.6639	4	3	0.08
Q61354	Biliary glycoprotein OS=Mus musculus GN=Ceacam1 PE=2 SV=1	36.8	297	-28.604	3	18	0.909091
P57716	Nicastrin OS=Mus musculus GN=Ncstn PE=1 SV=3	78.3	298	-28.4694	5	9	0.428571
P22437	Prostaglandin G/H synthase 1 OS=Mus musculus GN=Ptgs1 PE=2 SV=1	68.9	299	-28.3092	4	12	0.789474
P68254-2	Isoform 2 of 14-3-3 protein theta OS=Mus musculus GN=Ywhaq	27.6	300	-28.214	3	17	0.5
Q6BCL1	PML-RARA-regulated adapter molecule 1 OS=Mus musculus GN=Pram1 PE=1 SV=2	75.4	301	-28.1192	3	8	0.307692
B7ZMT5	Mmrn1 protein OS=Mus musculus GN=Mmrn1 PE=2 SV=1	135.7	302	-28.0764	4	4	0.181818
P84091	AP-2 complex subunit mu OS=Mus musculus GN=Ap2m1 PE=1 SV=1	49.5	303	-28.0536	4	15	0.263158
Q9QZF2	Glypican-1 OS=Mus musculus GN=Gpc1 PE=1 SV=1	61.2	304	-27.9272	4	14	0.347826
P70398	Probable ubiquitin carboxyl-terminal hydrolase FAF-X OS=Mus musculus GN=Usp9x PE=1 SV=2	290.3	305	-27.8161	4	2	0.037037
Q9D1D4	Transmembrane emp24 domain-containing protein 10 OS=Mus musculus GN=Tmed10 PE=2 SV=1	24.8	306	-27.6022	5	27	1.11111
Q8VEM8	Phosphate carrier protein, mitochondrial OS=Mus musculus GN=Slc25a3 PE=1 SV=1	39.5	307	-27.537	5	18	0.75
P51881	ADP/ATP translocase 2 OS=Mus musculus GN=Slc25a5 PE=1 SV=3	32.8	308	-27.5345	6	21	1.2
Q9Z1G4-2	Isoform A1-I of V-type proton ATPase 116 kDa subunit a isoform 1 OS=Mus musculus GN=Atp6v0a1	96.1	309	-27.4435	6	10	0.36
Q20BD0	Heterogeneous nuclear ribonucleoprotein A/B OS=Mus musculus GN=Hnrnpab PE=2 SV=1	36.1	310	-27.3831	3	13	1.55556
P35979	60S ribosomal protein L12 OS=Mus musculus GN=Rpl12 PE=1 SV=2	17.7	311	-27.3219	4	37	1
Q8K2Z4-2	Isoform 2 of Condensin complex subunit 1 OS=Mus musculus GN=Ncapd2	156.6	312	-27.28	4	4	0.0833333
Q91YI4	Beta-arrestin-2 OS=Mus musculus GN=Arrb2 PE=1 SV=1	46.2	313	-27.2621	3	13	0.473684
Q9EPK2-4	Isoform 4 of Protein XRP2 OS=Mus musculus GN=Rp2	34.8	314	-27.2193	3	9	1.375
P61205	ADP-ribosylation factor 3 OS=Mus musculus GN=Arf3 PE=2 SV=2	20.5	315	-27.1972	5	35	1.625
Q8BH40	Syntaxin 7 OS=Mus musculus GN=Stx7 PE=2 SV=1	29.6	316	-27.1696	4	27	1.125
P11672	Neutrophil gelatinase-associated lipocalin OS=Mus musculus GN=Lcn2 PE=1 SV=1	22.8	317	-27.0233	5	45	3.25
Q8R550-5	Isoform 5 of SH3 domain-containing kinase-binding protein 1 OS=Mus musculus GN=Sh3kbp1	46.7	318	-27.0201	3	11	0.285714
Q9EQH3	Vacuolar protein sorting-associated protein 35 OS=Mus musculus GN=Vps35 PE=1 SV=1	91.5	319	-26.8407	6	14	0.25641
P62908	40S ribosomal protein S3 OS=Mus musculus GN=Rps3 PE=1 SV=1	26.6	320	-26.6963	4	22	1.4
Q6ZQI3	Malectin OS=Mus musculus GN=Mlec PE=2 SV=2	32.2	321	-26.4926	6	30	0.866667
Q61231	TAP2 OS=Mus musculus castaneus GN=Tap2 PE=2 SV=1	77.4	322	-26.402	4	8	0.296296
Q6ZWX6	Eukaryotic translation initiation factor 2 subunit 1 OS=Mus musculus GN=Eif2s1 PE=1 SV=3	36	323	-26.3682	4	18	0.555556
P29416	Beta-hexosaminidase subunit alpha OS=Mus musculus GN=Hexa PE=2 SV=2	60.5	324	-26.3394	6	16	0.684211
S4R1B8	Bridging integrator 2 OS=Mus musculus GN=Bin2 PE=4 SV=1	51.5	325	-26.3275	3	10	0.6
O88627	Sodium/nucleoside cotransporter 2 OS=Mus musculus GN=Slc28a2 PE=2 SV=2	72.8	326	-26.1367	2	6	0.714286
Q53X15	Chemotactic S100 protein OS=Mus musculus GN=S100a8 PE=4 SV=1	10.2	327	-26.1236	3	72	12.3333
Q3THE2	Myosin regulatory light chain 12B OS=Mus musculus GN=Myl12b PE=1 SV=2	19.7	328	-25.968	4	39	0.875
Q9ERI2	Ras-related protein Rab-27A OS=Mus musculus GN=Rab27a PE=1 SV=1	24.9	329	-25.8529	5	29	1.09091
P51410	60S ribosomal protein L9 OS=Mus musculus GN=Rpl9 PE=2 SV=2	21.8	330	-25.7248	5	42	1.57143
Q9D0I9	Arginine--tRNA ligase, cytoplasmic OS=Mus musculus GN=Rars PE=2 SV=2	75.5	331	-25.5774	6	13	0.25
Q6PDG5-2	Isoform 2 of SWI/SNF complex subunit SMARCC2 OS=Mus musculus GN=Smarcc2	121.2	332	-25.4903	3	5	0.106383
P24668	Cation-dependent mannose-6-phosphate receptor OS=Mus musculus GN=M6pr PE=1 SV=1	31.1	333	-25.4773	3	18	0.615385
P62141	Serine/threonine-protein phosphatase PP1-beta catalytic subunit OS=Mus musculus GN=Ppp1cb PE=1 SV=3	37.1	334	-25.3088	3	13	0.625
B2RWR2	Lpcat2 protein OS=Mus musculus GN=Lpcat2 PE=2 SV=1	55.8	335	-25.2736	5	13	0.47619
Q05910	Disintegrin and metalloproteinase domain-containing protein 8 OS=Mus musculus GN=Adam8 PE=1 SV=3	89.9	336	-25.1903	4	6	0.291667
P61982	14-3-3 protein gamma OS=Mus musculus GN=Ywhag PE=1 SV=2	28.2	337	-25.1024	3	21	0.571429
P17427	AP-2 complex subunit alpha-2 OS=Mus musculus GN=Ap2a2 PE=1 SV=2	103.8	338	-25.0201	6	10	0.210526
D3YYM6	40S ribosomal protein S5 (Fragment) OS=Mus musculus GN=Rps5 PE=3 SV=1	20.3	339	-25.0156	3	26	1.375
G3UX35	Transcription activator BRG1 (Fragment) OS=Mus musculus GN=Smarca4 PE=4 SV=1	143.3	340	-24.9934	6	7	0.130435
Q3UEJ6	Phosphorylase OS=Mus musculus GN=Pygl PE=2 SV=1	86.3	341	-24.9757	4	10	0.314286
G3UXJ6	Heterogeneous nuclear ribonucleoprotein Q OS=Mus musculus GN=Syncrip PE=4 SV=1	49.6	342	-24.9373	6	21	0.705882
Q99MK8	Beta-adrenergic receptor kinase 1 OS=Mus musculus GN=Adrbk1 PE=1 SV=2	79.5	343	-24.8582	2	5	0.393939
P28352	DNA-(apurinic or apyrimidinic site) lyase OS=Mus musculus GN=Apex1 PE=1 SV=2	35.4	344	-24.8453	3	15	0.4
O88593	Peptidoglycan recognition protein 1 OS=Mus musculus GN=Pglyrp1 PE=2 SV=1	20.4	345	-24.6918	4	45	1.4
P47962	60S ribosomal protein L5 OS=Mus musculus GN=Rpl5 PE=1 SV=3	34.3	346	-24.6199	5	22	1.09091
Q8BML9	Glutaminyl-tRNA synthetase OS=Mus musculus GN=Qars PE=2 SV=1	87.5	347	-24.6091	4	7	0.153846
Q6ZQ38	Cullin-associated NEDD8-dissociated protein 1 OS=Mus musculus GN=Cand1 PE=2 SV=2	136.1	348	-24.4733	4	4	0.115385
Q60932	Voltage-dependent anion-selective channel protein 1 OS=Mus musculus GN=Vdac1 PE=1 SV=3	32.2	349	-24.4503	7	30	0.785714
O35129	Prohibitin-2 OS=Mus musculus GN=Phb2 PE=1 SV=1	33.2	350	-24.4298	5	24	0.611111
D3Z0Q6	Glycogen [starch] synthase, muscle OS=Mus musculus GN=Gys1 PE=4 SV=1	76.5	351	-24.3435	4	12	0.259259
Q8R0T6	Probable G-protein coupled receptor 97 OS=Mus musculus GN=Gpr97 PE=2 SV=3	59.9	352	-24.128	3	7	0.933333
D3Y2F8	Cyclin-like protein 4 OS=Mus musculus GN=Cnnm4 PE=2 SV=1	73.1	353	-23.9965	2	7	0.0967742
B7ZWC5	Abcc4 protein OS=Mus musculus GN=Abcc4 PE=2 SV=1	140	354	-23.9843	3	3	0.0555556
Q8K021	Secretory carrier-associated membrane protein 1 OS=Mus musculus GN=Scamp1 PE=1 SV=1	37.9	355	-23.9431	3	18	0.909091
Q8BMS1	Trifunctional enzyme subunit alpha, mitochondrial OS=Mus musculus GN=Hadha PE=1 SV=1	82.5	356	-23.8366	4	9	0.290323
Q9WVK4	EH domain-containing protein 1 OS=Mus musculus GN=Ehd1 PE=1 SV=1	60.5	357	-23.8002	5	15	0.333333
D3YTM0	Ceramide synthase 2 (Fragment) OS=Mus musculus GN=Cers2 PE=3 SV=1	26.4	358	-23.7447	3	14	0.444444
Q5SUT0	RNA-binding protein EWS OS=Mus musculus GN=Ewsr1 PE=4 SV=1	64.9	359	-23.7424	3	8	0.75
P59999	Actin-related protein 2/3 complex subunit 4 OS=Mus musculus GN=Arpc4 PE=1 SV=3	19.6	360	-23.6947	4	29	0.857143
Q6PHU5-2	Isoform 2 of Sortilin OS=Mus musculus GN=Sort1	94.6	361	-23.6686	3	7	0.178571
Q9Z280-2	Isoform PLD1B of Phospholipase D1 OS=Mus musculus GN=Pld1	119.4	362	-23.6409	5	6	0.173913
Q91VS7	Microsomal glutathione S-transferase 1 OS=Mus musculus GN=Mgst1 PE=1 SV=3	17.5	363	-23.6149	3	29	2.2
Q99JX4	Eukaryotic translation initiation factor 3 subunit M OS=Mus musculus GN=Eif3m PE=2 SV=1	42.4	364	-23.5935	2	12	0.3125
Q9EP69	Phosphatidylinositide phosphatase SAC1 OS=Mus musculus GN=Sacm1l PE=2 SV=1	66.8	365	-23.5799	4	11	0.4
Q61598	Rab GDP dissociation inhibitor beta OS=Mus musculus GN=Gdi2 PE=1 SV=1	50.4	366	-23.2066	4	13	0.24
Q9CZU6	Citrate synthase, mitochondrial OS=Mus musculus GN=Cs PE=1 SV=1	51.6	367	-23.1889	4	14	0.588235
Q80W54	CAAX prenyl protease 1 homolog OS=Mus musculus GN=Zmpste24 PE=1 SV=2	54.6	368	-23.1884	3	11	1.33333
Q9CQ92	Mitochondrial fission 1 protein OS=Mus musculus GN=Fis1 PE=1 SV=1	16.9	369	-23.1551	3	25	1.5
Q8BGD4	Solute carrier organic anion transporter family member 4C1 OS=Mus musculus GN=Slco4c1 PE=2 SV=1	78.3	370	-23.0809	5	8	0.428571
P33766	fMet-Leu-Phe receptor OS=Mus musculus GN=Fpr1 PE=2 SV=1	40.2	371	-22.9958	3	14	0.666667
Q5XW51	Tapasin (Fragment) OS=Mus musculus GN=Tapbp PE=2 SV=1	45.8	372	-22.9634	2	9	0.75
P62754	40S ribosomal protein S6 OS=Mus musculus GN=Rps6 PE=1 SV=1	28.6	373	-22.9326	2	12	1.28571
sp|Q8BKX6	Serine/threonine-protein kinase SMG1 OS=Mus musculus GN=Smg1 PE=1 SV=3	409.2	374	-22.8282	4	1	0.0283688
P50172	Corticosteroid 11-beta-dehydrogenase isozyme 1 OS=Mus musculus GN=Hsd11b1 PE=1 SV=3	32.3	375	-22.6863	4	17	1
P01902	H-2 class I histocompatibility antigen, K-D alpha chain OS=Mus musculus GN=H2-K1 PE=1 SV=1	41.4	376	-22.4647	2	9	0.181818
Q9Z0N1	Eukaryotic translation initiation factor 2 subunit 3, X-linked OS=Mus musculus GN=Eif2s3x PE=1 SV=2	50.9	377	-22.366	5	20	0.4375
E9Q2X6	Structural maintenance of chromosomes protein OS=Mus musculus GN=Smc4 PE=3 SV=1	144	378	-22.3489	5	4	0.101695
P70315	Wiskott-Aldrich syndrome protein homolog OS=Mus musculus GN=Was PE=1 SV=1	54.1	379	-22.3286	3	11	0.571429
P63082	V-type proton ATPase 16 kDa proteolipid subunit OS=Mus musculus GN=Atp6v0c PE=2 SV=1	15.7	380	-22.3054	2	22	6
Q8R069	Fen1 protein OS=Mus musculus GN=Fen1 PE=2 SV=1	42.5	381	-22.2048	3	12	0.857143
P51125-2	Isoform 2 of Calpastatin OS=Mus musculus GN=Cast	82.6	382	-22.1959	2	6	0.0740741
Q8K2H4	Arf-GAP with coiled-coil, ANK repeat and PH domain-containing protein 1 OS=Mus musculus GN=Acap1 PE=1 SV=1	81.5	383	-22.1426	4	8	0.233333
E9PYG9	Deoxynucleoside triphosphate triphosphohydrolase SAMHD1 OS=Mus musculus GN=Samhd1 PE=4 SV=1	67.1	384	-22.1123	3	11	0.230769
Q8R5J9	PRA1 family protein 3 OS=Mus musculus GN=Arl6ip5 PE=1 SV=2	21.5	385	-22.1068	3	20	3
Q8BTU6	Eukaryotic initiation factor 4A-II OS=Mus musculus GN=Eif4a2 PE=2 SV=1	41.2	386	-21.9661	4	16	0.473684
A2AE89	Glutathione S-transferase Mu 1 (Fragment) OS=Mus musculus GN=Gstm1 PE=3 SV=1	23.4	387	-21.9631	4	27	0.833333
P15864	Histone H1.2 OS=Mus musculus GN=Hist1h1c PE=1 SV=2	21.2	388	-21.9429	6	23	3.5
P58021	Transmembrane 9 superfamily member 2 OS=Mus musculus GN=Tm9sf2 PE=2 SV=1	75.2	389	-21.8611	3	7	0.352941
P62259	14-3-3 protein epsilon OS=Mus musculus GN=Ywhae PE=1 SV=1	29.1	390	-21.8539	3	16	0.4375
P22599	Alpha-1-antitrypsin 1-2 OS=Mus musculus GN=Serpina1b PE=1 SV=2	45.9	391	-21.8429	4	18	0.416667
P62814	V-type proton ATPase subunit B, brain isoform OS=Mus musculus GN=Atp6v1b2 PE=1 SV=1	56.4	392	-21.7133	3	9	0.409091
P18572-2	Isoform 2 of Basigin OS=Mus musculus GN=Bsg	29.6	393	-21.5057	4	16	0.727273
Q9QZW0-2	Isoform 2 of Probable phospholipid-transporting ATPase 11C OS=Mus musculus GN=Atp11c	127.3	394	-21.4952	4	6	0.125
A8DUL7	Beta-globin OS=Mus musculus GN=Hbbt1 PE=3 SV=1	15.7	395	-21.4787	2	21	0.444444
P10810	Monocyte differentiation antigen CD14 OS=Mus musculus GN=Cd14 PE=1 SV=1	39.1	396	-21.3486	6	18	0.571429
Q8JZQ9	Eukaryotic translation initiation factor 3 subunit B OS=Mus musculus GN=Eif3b PE=1 SV=1	91.2	397	-21.2186	4	12	0.111111
P80315	T-complex protein 1 subunit delta OS=Mus musculus GN=Cct4 PE=1 SV=3	57.9	398	-21.1708	3	7	0.217391
Q99L43	Phosphatidate cytidylyltransferase 2 OS=Mus musculus GN=Cds2 PE=1 SV=1	51.2	399	-21.1427	2	8	0.545455
Q00PI9	Heterogeneous nuclear ribonucleoprotein U-like protein 2 OS=Mus musculus GN=Hnrnpul2 PE=1 SV=2	84.8	400	-21.0749	5	10	0.310345
P57787	Monocarboxylate transporter 4 OS=Mus musculus GN=Slc16a3 PE=1 SV=1	50.2	401	-21.0566	3	8	0.615385
Q99MN1	Lysine--tRNA ligase OS=Mus musculus GN=Kars PE=1 SV=1	67.7	402	-21.055	5	11	0.380952
Q9WUM4	Coronin-1C OS=Mus musculus GN=Coro1c PE=1 SV=2	53	403	-20.9755	2	9	0.466667
Q810H7	HTm4 OS=Mus musculus GN=Ms4a3 PE=2 SV=1	22.8	404	-20.8837	3	23	14
P97351	40S ribosomal protein S3a OS=Mus musculus GN=Rps3a PE=1 SV=3	29.8	405	-20.7832	4	17	0.6
Q9CYG7-2	Isoform 2 of Mitochondrial import receptor subunit TOM34 OS=Mus musculus GN=Tomm34	34.2	406	-20.7831	4	17	0.388889
P17742	Peptidyl-prolyl cis-trans isomerase A OS=Mus musculus GN=Ppia PE=1 SV=2	17.9	407	-20.6799	2	18	1.14286
Q61735	Leukocyte surface antigen CD47 OS=Mus musculus GN=Cd47 PE=1 SV=2	33	408	-20.4485	2	8	1.75
O08583-2	Isoform 2 of THO complex subunit 4 OS=Mus musculus GN=Alyref	17.6	409	-20.4427	3	42	1.14286
Q0QEW9	60S ribosomal protein L18 (Fragment) OS=Mus musculus GN=Rpl18 PE=2 SV=1	19.1	410	-20.3539	4	27	1.8
G3UZI3	Ribosomal protein S6 kinase alpha-1 OS=Mus musculus GN=Rps6ka1 PE=4 SV=1	70.5	411	-20.3299	4	8	0.235294
Q60930	Voltage-dependent anion-selective channel protein 2 OS=Mus musculus GN=Vdac2 PE=1 SV=2	31.6	412	-20.3001	4	21	0.428571
Q3UBT1	Y box protein 1 OS=Mus musculus GN=Ybx1 PE=2 SV=1	35.6	413	-20.1719	2	11	0.5
P63276	40S ribosomal protein S17 OS=Mus musculus GN=Rps17 PE=1 SV=2	15.4	414	-20.1068	3	32	1
Q6A026	Sister chromatid cohesion protein PDS5 homolog A OS=Mus musculus GN=Pds5a PE=3 SV=3	150.1	415	-20.0564	4	4	0.111111
Q99P58	Ras-related protein Rab-27B OS=Mus musculus GN=Rab27b PE=1 SV=3	24.5	416	-20.0287	2	14	0.5
Q60770	Syntaxin-binding protein 3 OS=Mus musculus GN=Stxbp3 PE=1 SV=1	67.8	417	-19.8972	3	10	0.407407
O70145	Neutrophil cytosol factor 2 OS=Mus musculus GN=Ncf2 PE=1 SV=1	59.3	418	-19.8626	3	9	0.380952
Q9DC29	ATP-binding cassette sub-family B member 6, mitochondrial OS=Mus musculus GN=Abcb6 PE=1 SV=1	93.6	419	-19.8227	3	5	0.111111
Q8K2B3	Succinate dehydrogenase [ubiquinone] flavoprotein subunit, mitochondrial OS=Mus musculus GN=Sdha PE=1 SV=1	72.4	420	-19.699	2	6	0.2
Q9R007-1	Isoform 1 of C-type lectin domain family 5 member A OS=Mus musculus GN=Clec5a	19	421	-19.6576	2	17	0.9
G3UZJ4	Peroxiredoxin-5, mitochondrial OS=Mus musculus GN=Prdx5 PE=4 SV=1	17.2	422	-19.6369	3	34	0.8
Q9R112	Sulfide:quinone oxidoreductase, mitochondrial OS=Mus musculus GN=Sqrdl PE=1 SV=3	50.2	423	-19.5854	5	18	0.296296
P35279	Ras-related protein Rab-6A OS=Mus musculus GN=Rab6a PE=1 SV=4	23.5	424	-19.5436	2	15	0.461538
Q8BLF1	Neutral cholesterol ester hydrolase 1 OS=Mus musculus GN=Nceh1 PE=1 SV=1	45.6	425	-19.4559	2	13	0.545455
E9Q3L2	Protein Pi4ka OS=Mus musculus GN=Pi4ka PE=4 SV=1	231	426	-19.4379	4	3	0.0566038
Q5D0F3	Tap1 protein OS=Mus musculus GN=Tap1 PE=2 SV=1	63.3	427	-19.36	4	13	0.411765
Q9Z0P5	Twinfilin-2 OS=Mus musculus GN=Twf2 PE=1 SV=1	39.4	428	-19.3493	4	21	0.368421
Q02053	Ubiquitin-like modifier-activating enzyme 1 OS=Mus musculus GN=Uba1 PE=1 SV=1	117.6	429	-19.2593	2	4	0.0810811
Q9QY06-3	Isoform 3 of Unconventional myosin-IXb OS=Mus musculus GN=Myo9b	222.1	430	-19.1198	2	1	0.0322581
O88487	Cytoplasmic dynein 1 intermediate chain 2 OS=Mus musculus GN=Dync1i2 PE=1 SV=1	68.3	431	-19.1174	3	10	0.166667
O54774	AP-3 complex subunit delta-1 OS=Mus musculus GN=Ap3d1 PE=1 SV=1	134.9	432	-18.9836	3	4	0.0851064
Q9R0P5	Destrin OS=Mus musculus GN=Dstn PE=1 SV=3	18.4	433	-18.7862	4	33	0.9
A2AFQ2	3-hydroxyacyl-CoA dehydrogenase type-2 OS=Mus musculus GN=Hsd17b10 PE=3 SV=1	28.3	434	-18.773	3	21	0.583333
Q8VE37	Regulator of chromosome condensation OS=Mus musculus GN=Rcc1 PE=1 SV=1	44.8	435	-18.7416	3	14	0.384615
Q3U1A9	Putative uncharacterized protein OS=Mus musculus PE=2 SV=1	36.6	436	-18.7282	2	10	6
Q5RKN9	Capping protein (Actin filament) muscle Z-line, alpha 1 OS=Mus musculus GN=Capza1 PE=2 SV=1	32.8	437	-18.7077	3	17	0.583333
P62843	40S ribosomal protein S15 OS=Mus musculus GN=Rps15 PE=2 SV=2	17	438	-18.6341	2	28	2.2
Q91VR2	ATP synthase subunit gamma, mitochondrial OS=Mus musculus GN=Atp5c1 PE=1 SV=1	32.8	439	-18.5779	3	19	0.5
Q99KY4	Cyclin-G-associated kinase OS=Mus musculus GN=Gak PE=1 SV=2	143.4	440	-18.5406	3	3	0.0877193
Q76MZ3	Serine/threonine-protein phosphatase 2A 65 kDa regulatory subunit A alpha isoform OS=Mus musculus GN=Ppp2r1a PE=1 SV=3	65.2	441	-18.5139	3	9	0.266667
Q6ZQM8	UDP-glucuronosyltransferase 1-7C OS=Mus musculus GN=Ugt1a7c PE=2 SV=1	59.6	442	-18.4612	4	12	0.611111
Q05CG9	Psmd1 protein (Fragment) OS=Mus musculus GN=Psmd1 PE=2 SV=1	92.9	443	-18.4145	2	4	0.117647
Q8CBW3-2	Isoform 2 of Abl interactor 1 OS=Mus musculus GN=Abi1	48.4	444	-18.3188	3	9	0.444444
O08582	GTP-binding protein 1 OS=Mus musculus GN=Gtpbp1 PE=1 SV=2	72.2	445	-18.2874	3	6	0.291667
P47757-2	Isoform 2 of F-actin-capping protein subunit beta OS=Mus musculus GN=Capzb	30.5	446	-18.2458	4	21	0.538462
G3UZZ3	Dynamin-2 (Fragment) OS=Mus musculus GN=Dnm2 PE=3 SV=1	91.4	447	-18.0446	3	5	0.117647
Q91YX5	Acyl-CoA:lysophosphatidylglycerol acyltransferase 1 OS=Mus musculus GN=Lpgat1 PE=2 SV=1	43	448	-18.0208	3	13	0.235294
P35343	C-X-C chemokine receptor type 2 OS=Mus musculus GN=Cxcr2 PE=2 SV=1	40.3	449	-18.0137	3	10	1
Q5D5I8	Fc gamma receptor III OS=Mus musculus GN=Fcgr3 PE=2 SV=1	29.9	450	-17.9208	2	11	1.22222
P43406	Integrin alpha-V OS=Mus musculus GN=Itgav PE=1 SV=2	115.2	451	-17.8952	4	6	0.0888889
Q9Z2Q6	Septin-5 OS=Mus musculus GN=Sept5 PE=1 SV=2	42.6	452	-17.8514	2	9	0.263158
Q9EQ06	Estradiol 17-beta-dehydrogenase 11 OS=Mus musculus GN=Hsd17b11 PE=2 SV=1	32.8	453	-17.838	2	9	1.07692
O88855	Leukotriene B4 receptor 1 OS=Mus musculus GN=Ltb4r PE=2 SV=1	38.1	454	-17.7467	4	16	1.6
Q61805	Lipopolysaccharide-binding protein OS=Mus musculus GN=Lbp PE=1 SV=2	52.9	455	-17.7202	3	13	0.6875
P51863	V-type proton ATPase subunit d 1 OS=Mus musculus GN=Atp6v0d1 PE=1 SV=2	40.2	456	-17.6955	3	13	0.6
Q6P9J9	Anoctamin-6 OS=Mus musculus GN=Ano6 PE=1 SV=1	106.1	457	-17.6889	3	5	0.138889
Q9R1P1	Proteasome subunit beta type-3 OS=Mus musculus GN=Psmb3 PE=1 SV=1	22.9	458	-17.6868	3	23	0.555556
P57776-2	Isoform 2 of Elongation factor 1-delta OS=Mus musculus GN=Eef1d	28.6	459	-17.565	3	17	0.2
Q9ERN0	Secretory carrier-associated membrane protein 2 OS=Mus musculus GN=Scamp2 PE=2 SV=1	36.4	460	-17.5528	2	9	2.6
Q61096	Myeloblastin OS=Mus musculus GN=Prtn3 PE=2 SV=2	27.5	461	-17.4492	5	35	1
Q3UVY8	Eukaryotic translation initiation factor 3 subunit F OS=Mus musculus GN=Eif3f PE=2 SV=1	37.9	462	-17.4023	2	9	0.416667
O35598	Disintegrin and metalloproteinase domain-containing protein 10 OS=Mus musculus GN=Adam10 PE=1 SV=2	83.8	463	-17.3321	3	7	0.117647
Q9CR62	Mitochondrial 2-oxoglutarate/malate carrier protein OS=Mus musculus GN=Slc25a11 PE=1 SV=3	34	464	-17.2342	4	22	0.411765
E9PXI0	Proto-oncogene vav OS=Mus musculus GN=Vav1 PE=4 SV=1	95.3	465	-17.2007	2	3	0.171429
P15379-3	Isoform 12 of CD44 antigen OS=Mus musculus GN=Cd44	50.3	466	-17.0875	4	9	1.125
Q921I1	Serotransferrin OS=Mus musculus GN=Tf PE=1 SV=1	76.6	467	-17.0507	5	7	0.189189
O89001	Carboxypeptidase D OS=Mus musculus GN=Cpd PE=1 SV=2	152.2	468	-16.9618	3	2	0.0555556
Q91ZR1	Ras-related protein Rab-4B OS=Mus musculus GN=Rab4b PE=2 SV=2	23.5	469	-16.8874	4	29	0.75
Q8K0E8	Fibrinogen beta chain OS=Mus musculus GN=Fgb PE=2 SV=1	54.6	470	-16.8639	3	9	0.166667
P32067	Lupus La protein homolog OS=Mus musculus GN=Ssb PE=2 SV=1	47.6	471	-16.8267	3	11	0.235294
Q99LF4	tRNA-splicing ligase RtcB homolog OS=Mus musculus GN=Rtcb PE=2 SV=1	55.1	472	-16.8125	2	6	0.136364
J3QPS8	Eukaryotic translation initiation factor 5A-1 OS=Mus musculus GN=Eif5a PE=4 SV=1	8.4	473	-16.6778	2	31	2
Q9CXR1	Dehydrogenase/reductase SDR family member 7 OS=Mus musculus GN=Dhrs7 PE=2 SV=2	38.1	474	-16.6692	2	9	0.214286
Q9CZ13	Cytochrome b-c1 complex subunit 1, mitochondrial OS=Mus musculus GN=Uqcrc1 PE=1 SV=2	52.7	475	-16.5774	2	6	0.428571
P17751	Triosephosphate isomerase OS=Mus musculus GN=Tpi1 PE=1 SV=4	32.1	476	-16.569	3	13	0.352941
Q3U0I3	T-complex protein 1 subunit gamma OS=Mus musculus GN=Cct3 PE=2 SV=1	58.1	477	-16.5194	4	8	0.192308
O54988-2	Isoform 2 of STE20-like serine/threonine-protein kinase OS=Mus musculus GN=Slk	137.5	478	-16.4837	2	3	0.06
P35293	Ras-related protein Rab-18 OS=Mus musculus GN=Rab18 PE=2 SV=2	22.9	479	-16.4612	2	16	0.153846
D3YZQ9	L-lactate dehydrogenase (Fragment) OS=Mus musculus GN=Ldha PE=3 SV=1	29.9	480	-16.4605	3	16	0.357143
Q8BXA5	Cleft lip and palate transmembrane protein 1-like protein OS=Mus musculus GN=Clptm1l PE=2 SV=1	62	481	-16.4215	3	9	0.190476
P62806	Histone H4 OS=Mus musculus GN=Hist1h4a PE=1 SV=2	11.3	482	-16.4096	3	32	1.8
Q9CYL5	Golgi-associated plant pathogenesis-related protein 1 OS=Mus musculus GN=Glipr2 PE=2 SV=3	17	483	-16.3945	3	27	0.875
D6RGA3	Lysophospholipid acyltransferase 5 OS=Mus musculus GN=Lpcat3 PE=4 SV=1	19.9	484	-16.383	2	16	0.571429
Q8R5A3	Amyloid beta A4 precursor protein-binding family B member 1-interacting protein OS=Mus musculus GN=Apbb1ip PE=1 SV=2	74.2	485	-16.3682	2	7	0.222222
O09159	Lysosomal alpha-mannosidase OS=Mus musculus GN=Man2b1 PE=2 SV=4	114.5	486	-16.3472	3	4	0.171429
Q8BXA1	Golgi integral membrane protein 4 OS=Mus musculus GN=Golim4 PE=1 SV=1	76.6	487	-16.2886	3	6	0.230769
P10852	4F2 cell-surface antigen heavy chain OS=Mus musculus GN=Slc3a2 PE=1 SV=1	58.2	488	-16.2687	4	14	0.318182
Q62093	Serine/arginine-rich splicing factor 2 OS=Mus musculus GN=Srsf2 PE=1 SV=4	25.4	489	-16.2581	2	11	0.5
O88968	Transcobalamin-2 OS=Mus musculus GN=Tcn2 PE=2 SV=1	47.5	490	-16.2441	2	11	0.315789
P62242	40S ribosomal protein S8 OS=Mus musculus GN=Rps8 PE=2 SV=2	24.1	491	-16.2111	3	17	0.666667
Q80UG5	Septin-9 OS=Mus musculus GN=Sept9 PE=1 SV=1	65.4	492	-16.1965	2	7	0.133333
P62317	Small nuclear ribonucleoprotein Sm D2 OS=Mus musculus GN=Snrpd2 PE=2 SV=1	13.4	493	-16.1362	2	15	0.666667
Q3TKV1	MCG129789, isoform CRA_b OS=Mus musculus GN=Psmd2 PE=2 SV=1	100	494	-16.0385	3	7	0.136364
Q8BMA6	Signal recognition particle subunit SRP68 OS=Mus musculus GN=Srp68 PE=2 SV=2	70.4	495	-15.9656	3	8	0.15625
O09005	Sphingolipid delta(4)-desaturase DES1 OS=Mus musculus GN=Degs1 PE=2 SV=1	38.1	496	-15.9092	3	12	1
P10853	Histone H2B type 1-F/J/L OS=Mus musculus GN=Hist1h2bf PE=1 SV=2	13.9	497	-15.8416	2	19	3.6
Q9EST5	Acidic leucine-rich nuclear phosphoprotein 32 family member B OS=Mus musculus GN=Anp32b PE=1 SV=1	31	498	-15.838	2	15	0.571429
P14148	60S ribosomal protein L7 OS=Mus musculus GN=Rpl7 PE=2 SV=2	31.3	499	-15.817	3	16	1.1
Q61191	Host cell factor 1 OS=Mus musculus GN=Hcfc1 PE=1 SV=2	210.1	500	-15.7187	2	1	0.177419
Q9JJ00	Phospholipid scramblase 1 OS=Mus musculus GN=Plscr1 PE=2 SV=1	35.8	501	-15.7149	3	13	1
Q8BY89-2	Isoform 2 of Choline transporter-like protein 2 OS=Mus musculus GN=Slc44a2	79.8	502	-15.7077	3	7	0.148148
P58137	Acyl-coenzyme A thioesterase 8 OS=Mus musculus GN=Acot8 PE=1 SV=1	35.7	503	-15.656	3	18	0.266667
Q9D0F3	Protein ERGIC-53 OS=Mus musculus GN=Lman1 PE=2 SV=1	57.7	504	-15.6556	3	10	0.5
Q09200	Beta-1,4 N-acetylgalactosaminyltransferase 1 OS=Mus musculus GN=B4galnt1 PE=2 SV=1	59.1	505	-15.6261	4	11	0.272727
A2ARI0	Thioredoxin-related transmembrane protein 4 OS=Mus musculus GN=Tmx4 PE=4 SV=1	20.4	506	-15.6163	3	16	0.75
Q9R062	Glycogenin-1 OS=Mus musculus GN=Gyg1 PE=2 SV=3	37.3	507	-15.5986	3	12	0.4
Q61768	Kinesin-1 heavy chain OS=Mus musculus GN=Kif5b PE=1 SV=3	109.4	508	-15.5935	2	4	0.037037
P0C6B7	Immunoglobulin superfamily member 6 OS=Mus musculus GN=Igsf6 PE=2 SV=1	26.3	509	-15.5583	2	13	1.8
P67778	Prohibitin OS=Mus musculus GN=Phb PE=1 SV=1	29.7	510	-15.4246	3	15	0.235294
Q9WV55	Vesicle-associated membrane protein-associated protein A OS=Mus musculus GN=Vapa PE=1 SV=2	27.8	511	-15.4111	3	12	0.545455
Q9QXK3	Coatomer subunit gamma-2 OS=Mus musculus GN=Copg2 PE=2 SV=1	97.5	512	-15.3788	2	3	0.1
P63325	40S ribosomal protein S10 OS=Mus musculus GN=Rps10 PE=1 SV=1	18.8	513	-15.3783	3	22	0.857143
P28650-2	Isoform 2 of Adenylosuccinate synthetase isozyme 1 OS=Mus musculus GN=Adssl1	52.7	514	-15.2912	4	11	0.421053
P61620	Protein transport protein Sec61 subunit alpha isoform 1 OS=Mus musculus GN=Sec61a1 PE=2 SV=2	52.1	515	-15.2733	2	8	0.384615
Q9R126	Eosinophil-associated ribonuclease 7 (Fragment) OS=Mus musculus GN=Ear7 PE=3 SV=1	17.2	516	-15.0356	3	28	1.66667
Q8BMJ2	Leucine--tRNA ligase, cytoplasmic OS=Mus musculus GN=Lars PE=2 SV=2	134	517	-15.0223	2	3	0.0555556
Q9JKR6	Hypoxia up-regulated protein 1 OS=Mus musculus GN=Hyou1 PE=1 SV=1	111	518	-15.011	2	3	0.157895
P62315	Small nuclear ribonucleoprotein Sm D1 OS=Mus musculus GN=Snrpd1 PE=2 SV=1	13.2	519	-15	1	16	2.75
P63323	40S ribosomal protein S12 OS=Mus musculus GN=Rps12 PE=1 SV=2	14.4	520	-15	1	16	0.857143
Q9ES97-2	Isoform 2 of Reticulon-3 OS=Mus musculus GN=Rtn3	101.7	521	-15	1	4	0.111111
Q8R2R9	AP-3 complex subunit mu-2 OS=Mus musculus GN=Ap3m2 PE=2 SV=1	46.8	522	-15	1	4	0.235294
Q6NVF9	Cleavage and polyadenylation specificity factor subunit 6 OS=Mus musculus GN=Cpsf6 PE=2 SV=1	59	523	-15	1	4	0.266667
P84099	60S ribosomal protein L19 OS=Mus musculus GN=Rpl19 PE=1 SV=1	23.4	524	-15	1	8	0.75
Q02013	Aquaporin-1 OS=Mus musculus GN=Aqp1 PE=1 SV=3	28.7	525	-15	1	7	0.5
P97742	Carnitine O-palmitoyltransferase 1, liver isoform OS=Mus musculus GN=Cpt1a PE=1 SV=4	88.1	526	-15	1	3	0.0666667
Q62383	Transcription elongation factor SPT6 OS=Mus musculus GN=Supt6h PE=1 SV=2	198.8	527	-15	1	1	0.0149254
D3YU33	Lysophospholipid acyltransferase 7 OS=Mus musculus GN=Mboat7 PE=4 SV=1	38.6	528	-14.9914	2	14	0.571429
Q99KH8	Serine/threonine-protein kinase 24 OS=Mus musculus GN=Stk24 PE=1 SV=1	47.8	529	-14.9528	3	8	0.333333
P97363	Serine palmitoyltransferase 2 OS=Mus musculus GN=Sptlc2 PE=2 SV=2	62.8	530	-14.9223	3	10	0.296296
P99026	Proteasome subunit beta type-4 OS=Mus musculus GN=Psmb4 PE=1 SV=1	29	531	-14.7959	1	7	0.2
Q9Z1Z0-2	Isoform 2 of General vesicular transport factor p115 OS=Mus musculus GN=Uso1	100	532	-14.7825	2	4	0.0645161
P52332	Tyrosine-protein kinase JAK1 OS=Mus musculus GN=Jak1 PE=1 SV=1	133.1	533	-14.7625	2	3	0.037037
Q6PGG2-2	Isoform 2 of GEM-interacting protein OS=Mus musculus GN=Gmip	93	534	-14.7149	4	8	0.222222
Q8BMD8	Calcium-binding mitochondrial carrier protein SCaMC-1 OS=Mus musculus GN=Slc25a24 PE=2 SV=1	52.8	535	-14.5986	2	6	0.173913
Q3UZ39-3	Isoform 3 of Leucine-rich repeat flightless-interacting protein 1 OS=Mus musculus GN=Lrrfip1	52.3	536	-14.4815	2	9	0.142857
Q8BJ71	Nuclear pore complex protein Nup93 OS=Mus musculus GN=Nup93 PE=2 SV=1	93.1	537	-14.4559	1	3	0.0909091
Q91ZW3	SWI/SNF-related matrix-associated actin-dependent regulator of chromatin subfamily A member 5 OS=Mus musculus GN=Smarca5 PE=1 SV=1	121.4	538	-14.3812	3	3	0.08
Q3UMB9	WASH complex subunit 7 OS=Mus musculus GN=Kiaa1033 PE=2 SV=2	136.1	539	-14.376	3	4	0.0526316
Q8C7X2-2	Isoform 2 of ER membrane protein complex subunit 1 OS=Mus musculus GN=Emc1	111.1	540	-14.3751	3	5	0.111111
D3Z7M9	Acidic leucine-rich nuclear phosphoprotein 32 family member A OS=Mus musculus GN=Anp32a PE=4 SV=1	26.8	541	-14.3675	2	17	0.375
D3YVC1	40S ribosomal protein S2 (Fragment) OS=Mus musculus GN=Rps2 PE=3 SV=1	28.5	542	-14.3487	2	11	0.6
P54823	Probable ATP-dependent RNA helicase DDX6 OS=Mus musculus GN=Ddx6 PE=1 SV=1	54.1	543	-14.1717	3	8	0.137931
P00405	Cytochrome c oxidase subunit 2 OS=Mus musculus GN=Mtco2 PE=1 SV=1	25.9	544	-14.1518	2	15	0.5
Q9QUN7	Toll-like receptor 2 OS=Mus musculus GN=Tlr2 PE=1 SV=1	89.3	545	-14.1441	2	3	0.111111
P62830	60S ribosomal protein L23 OS=Mus musculus GN=Rpl23 PE=1 SV=1	14.8	546	-14.1341	3	31	0.714286
Q9JKM7	Ras-related protein Rab-37 OS=Mus musculus GN=Rab37 PE=1 SV=2	24.6	547	-14.1284	2	16	0.266667
P53986	Monocarboxylate transporter 1 OS=Mus musculus GN=Slc16a1 PE=1 SV=1	53.1	548	-14.1152	2	6	0.416667
Q3UKJ7-2	Isoform 2 of WD40 repeat-containing protein SMU1 OS=Mus musculus GN=Smu1	37.4	549	-14.1013	3	13	0.733333
P21107-2	Isoform 2 of Tropomyosin alpha-3 chain OS=Mus musculus GN=Tpm3	28.9	550	-14.0867	3	14	0.307692
Q6PD26	GPI transamidase component PIG-S OS=Mus musculus GN=Pigs PE=1 SV=3	61.6	551	-14.0458	2	6	0.181818
Q9WUM3	Coronin-1B OS=Mus musculus GN=Coro1b PE=1 SV=1	53.8	552	-14.0088	1	8	0.25
Q8K3K7	1-acyl-sn-glycerol-3-phosphate acyltransferase beta OS=Mus musculus GN=Agpat2 PE=2 SV=1	30.9	553	-13.9863	2	11	0.3
Q8R3V2	Aminoacyl tRNA synthase complex-interacting multifunctional protein 2 OS=Mus musculus GN=Aimp2 PE=2 SV=1	31	554	-13.9508	2	17	0.2
P49722	Proteasome subunit alpha type-2 OS=Mus musculus GN=Psma2 PE=1 SV=3	25.8	555	-13.95	2	17	0.333333
B2RXC1	Trafficking protein particle complex subunit 11 OS=Mus musculus GN=Trappc11 PE=2 SV=1	128.2	556	-13.9208	2	3	0.0454545
Q61470	Leukocyte antigen CD37 OS=Mus musculus GN=Cd37 PE=2 SV=1	31.7	557	-13.8861	1	7	0.6
Q9WTR1	Transient receptor potential cation channel subfamily V member 2 OS=Mus musculus GN=Trpv2 PE=1 SV=2	85.8	558	-13.8515	4	7	0.185185
Q8C2K1	Differentially expressed in FDCP 6 OS=Mus musculus GN=Def6 PE=1 SV=1	73.3	559	-13.8239	1	3	0.178571
O35286	Putative pre-mRNA-splicing factor ATP-dependent RNA helicase DHX15 OS=Mus musculus GN=Dhx15 PE=2 SV=2	90.8	560	-13.8033	3	4	0.272727
Q8VC03	Echinoderm microtubule-associated protein-like 3 OS=Mus musculus GN=Eml3 PE=1 SV=1	95.5	561	-13.7959	2	3	0.0555556
Q505F5	Leucine-rich repeat-containing protein 47 OS=Mus musculus GN=Lrrc47 PE=2 SV=1	63.4	562	-13.7632	2	6	0.103448
Q9D024	Coiled-coil domain-containing protein 47 OS=Mus musculus GN=Ccdc47 PE=2 SV=2	55.7	563	-13.7496	2	7	0.25
Q4QRL3-2	Isoform 2 of Coiled-coil domain-containing protein 88B OS=Mus musculus GN=Ccdc88b	166.5	564	-13.7494	4	3	0.0615385
P61164	Alpha-centractin OS=Mus musculus GN=Actr1a PE=2 SV=1	42.5	565	-13.6753	2	10	0.3125
Q8BT60	Copine-3 OS=Mus musculus GN=Cpne3 PE=2 SV=2	59.4	566	-13.6753	2	7	0.294118
Q9JM76	Actin-related protein 2/3 complex subunit 3 OS=Mus musculus GN=Arpc3 PE=1 SV=3	20.4	567	-13.6473	4	37	0.625
P14206	40S ribosomal protein SA OS=Mus musculus GN=Rpsa PE=1 SV=4	32.7	568	-13.6383	2	10	0.363636
Q7TPH6-2	Isoform 2 of Probable E3 ubiquitin-protein ligase MYCBP2 OS=Mus musculus GN=Mycbp2	516.7	569	-13.6253	2	0	0.0110497
Q8BZN6	Dedicator of cytokinesis protein 10 OS=Mus musculus GN=Dock10 PE=1 SV=3	245.4	570	-13.4143	3	1	0.0549451
P68404-2	Isoform Beta-II of Protein kinase C beta type OS=Mus musculus GN=Prkcb	76.7	571	-13.3831	3	6	0.206897
Q99JY0	Trifunctional enzyme subunit beta, mitochondrial OS=Mus musculus GN=Hadhb PE=1 SV=1	51.3	572	-13.3753	2	6	0.473684
Q921E2	Ras-related protein Rab-31 OS=Mus musculus GN=Rab31 PE=1 SV=1	21.2	573	-13.2921	2	15	0.230769
Q3UMR5	Calcium uniporter protein, mitochondrial OS=Mus musculus GN=Mcu PE=1 SV=2	39.6	574	-13.1192	1	4	0.2
Q921T2-3	Isoform 3 of Torsin-1A-interacting protein 1 OS=Mus musculus GN=Tor1aip1	58.3	575	-13.0665	2	7	0.142857
Q921M7	Protein FAM49B OS=Mus musculus GN=Fam49b PE=2 SV=1	36.7	576	-13.0287	2	10	0.117647
P70168	Importin subunit beta-1 OS=Mus musculus GN=Kpnb1 PE=1 SV=2	97	577	-12.9751	3	4	0.176471
A2A6J4	Lymphocyte-specific protein 1 OS=Mus musculus GN=Lsp1 PE=4 SV=1	35.7	578	-12.9634	2	11	0.3125
Q8BH43	Wiskott-Aldrich syndrome protein family member 2 OS=Mus musculus GN=Wasf2 PE=1 SV=1	53.9	579	-12.9318	3	9	0.363636
Q9QYJ0	DnaJ homolog subfamily A member 2 OS=Mus musculus GN=Dnaja2 PE=1 SV=1	45.6	580	-12.8539	1	6	0.25
P97496	SWI/SNF complex subunit SMARCC1 OS=Mus musculus GN=Smarcc1 PE=1 SV=2	122.7	581	-12.8292	2	4	0.0465116
Q8C0C7	Phenylalanine--tRNA ligase alpha subunit OS=Mus musculus GN=Farsa PE=2 SV=1	57.5	582	-12.7333	2	4	0.15
Q8QZT1	Acetyl-CoA acetyltransferase, mitochondrial OS=Mus musculus GN=Acat1 PE=1 SV=1	44.7	583	-12.6684	2	8	0.277778
Q9R1X5	Multidrug resistance-associated protein 5 OS=Mus musculus GN=Abcc5 PE=1 SV=2	160.9	584	-12.5877	2	2	0.0612245
P14131	40S ribosomal protein S16 OS=Mus musculus GN=Rps16 PE=2 SV=4	16.4	585	-12.5638	2	14	0.5
Q8BXN9-3	Isoform 3 of Transmembrane protein 87A OS=Mus musculus GN=Tmem87a	55	586	-12.5573	3	7	0.294118
P54818	Galactocerebrosidase OS=Mus musculus GN=Galc PE=1 SV=2	77.1	587	-12.5352	2	5	0.181818
Q60631	Growth factor receptor-bound protein 2 OS=Mus musculus GN=Grb2 PE=1 SV=1	25.1	588	-12.4318	1	13	0.166667
Q80U16-5	Isoform 5 of Protein FAM65B OS=Mus musculus GN=Fam65b	70.3	589	-12.4089	1	2	0.217391
Q9CXW4	60S ribosomal protein L11 OS=Mus musculus GN=Rpl11 PE=1 SV=4	20.2	590	-12.3947	2	14	0.555556
Q99L45	Eukaryotic translation initiation factor 2 subunit 2 OS=Mus musculus GN=Eif2s2 PE=1 SV=1	38	591	-12.3809	2	7	0.277778
Q9CQ80	Vacuolar protein-sorting-associated protein 25 OS=Mus musculus GN=Vps25 PE=2 SV=1	20.7	592	-12.3665	1	19	0.1
Q00262	Syntaxin-2 OS=Mus musculus GN=Stx2 PE=1 SV=1	33.1	593	-12.3372	1	10	0.214286
Q9Z1N5	Spliceosome RNA helicase Ddx39b OS=Mus musculus GN=Ddx39b PE=1 SV=1	48.9	594	-12.3188	2	9	0.176471
Q62186	Translocon-associated protein subunit delta OS=Mus musculus GN=Ssr4 PE=2 SV=1	18.8	595	-12.2923	4	30	0.8
O54946	DnaJ homolog subfamily B member 6 OS=Mus musculus GN=Dnajb6 PE=1 SV=4	39.7	596	-12.2518	1	5	0.0909091
P62264	40S ribosomal protein S14 OS=Mus musculus GN=Rps14 PE=2 SV=3	16.2	597	-12.1955	3	29	1.5
Q8C561-2	Isoform 2 of LMBR1 domain-containing protein 2 OS=Mus musculus GN=Lmbrd2	75.6	598	-12.1871	1	4	0.0714286
Q6NSQ9	Glucose-6-phosphatase 3 OS=Mus musculus GN=G6pc3 PE=1 SV=1	38.7	599	-12.1805	1	5	1
Q8CAB7	Putative uncharacterized protein OS=Mus musculus GN=Fam98b PE=4 SV=1	11.7	600	-12.1726	2	27	0.428571
P97370	Sodium/potassium-transporting ATPase subunit beta-3 OS=Mus musculus GN=Atp1b3 PE=1 SV=1	31.7	601	-12.1662	2	11	0.230769
Q9D883	Splicing factor U2AF 35 kDa subunit OS=Mus musculus GN=U2af1 PE=1 SV=4	27.7	602	-12.1215	2	10	0.75
Q9R1T4-2	Isoform I of Septin-6 OS=Mus musculus GN=Sept6	48.6	603	-12.0904	2	12	0.117647
Q3UMY5	Echinoderm microtubule-associated protein-like 4 OS=Mus musculus GN=Eml4 PE=1 SV=1	109.8	604	-12.0705	3	4	0.0731707
P51660	Peroxisomal multifunctional enzyme type 2 OS=Mus musculus GN=Hsd17b4 PE=1 SV=3	79.3	605	-12.0494	3	5	0.09375
Q9Z1Q5	Chloride intracellular channel protein 1 OS=Mus musculus GN=Clic1 PE=1 SV=3	26.9	606	-12.0362	2	18	0.25
Q9Z129-2	Isoform Beta of ATP-dependent DNA helicase Q1 OS=Mus musculus GN=Recql	70.4	607	-11.9842	2	6	0.0967742
Q9DBH5	Vesicular integral-membrane protein VIP36 OS=Mus musculus GN=Lman2 PE=2 SV=2	40.3	608	-11.9788	2	8	0.117647
E9PYD5	Transcription elongation factor A protein 1 OS=Mus musculus GN=Tcea1 PE=4 SV=1	34.9	609	-11.9586	1	8	0.214286
Q8R3S6	Exocyst complex component 1 OS=Mus musculus GN=Exoc1 PE=1 SV=4	101.7	610	-11.9481	2	4	0.121212
Q9CY58-2	Isoform 2 of Plasminogen activator inhibitor 1 RNA-binding protein OS=Mus musculus GN=Serbp1	42.8	611	-11.9208	1	4	0.1875
P50543	Protein S100-A11 OS=Mus musculus GN=S100a11 PE=2 SV=1	11	612	-11.9208	1	16	0.25
P14685	26S proteasome non-ATPase regulatory subunit 3 OS=Mus musculus GN=Psmd3 PE=1 SV=3	60.6	613	-11.9122	2	5	0.1
Q6ZQK5	Arf-GAP with coiled-coil, ANK repeat and PH domain-containing protein 2 OS=Mus musculus GN=Acap2 PE=1 SV=2	87	614	-11.8919	3	5	0.166667
Q924N4-2	Isoform 2 of Solute carrier family 12 member 6 OS=Mus musculus GN=Slc12a6	121.8	615	-11.8861	1	1	0.0909091
P62849-2	Isoform 2 of 40S ribosomal protein S24 OS=Mus musculus GN=Rps24	15	616	-11.8697	2	20	2
O08547	Vesicle-trafficking protein SEC22b OS=Mus musculus GN=Sec22b PE=1 SV=3	24.6	617	-11.8539	1	8	0.181818
Q3TVN6	Chemokine (C-X-C motif) ligand 4, isoform CRA_c OS=Mus musculus GN=Pf4 PE=3 SV=1	11.2	618	-11.8239	1	17	0.25
Q01341	Adenylate cyclase type 6 OS=Mus musculus GN=Adcy6 PE=1 SV=1	130.1	619	-11.7696	1	1	0.0285714
P97311	DNA replication licensing factor MCM6 OS=Mus musculus GN=Mcm6 PE=1 SV=1	92.7	620	-11.7696	1	2	0.025641
Q99JR1	Sideroflexin-1 OS=Mus musculus GN=Sfxn1 PE=1 SV=3	35.5	621	-11.7282	2	8	0.384615
Q7TM98	Resistin like gamma OS=Mus musculus GN=Retnlg PE=4 SV=1	11.7	622	-11.7105	3	33	1.25
P63085	Mitogen-activated protein kinase 1 OS=Mus musculus GN=Mapk1 PE=1 SV=3	41.2	623	-11.7033	2	7	0.166667
P60670	Nuclear protein localization protein 4 homolog OS=Mus musculus GN=Nploc4 PE=1 SV=3	67.9	624	-11.6778	1	2	0.0416667
Q99KP6-2	Isoform 2 of Pre-mRNA-processing factor 19 OS=Mus musculus GN=Prpf19	57.2	625	-11.6607	2	7	0.272727
Q9DBR7-2	Isoform 2 of Protein phosphatase 1 regulatory subunit 12A OS=Mus musculus GN=Ppp1r12a	111.6	626	-11.6198	1	2	0.1
O70251	Elongation factor 1-beta OS=Mus musculus GN=Eef1b PE=1 SV=5	24.6	627	-11.6031	2	12	0.4
Q6P5F7-2	Isoform 2 of Protein tweety homolog 3 OS=Mus musculus GN=Ttyh3	52.6	628	-11.6021	1	2	0.142857
Q9CZX8	40S ribosomal protein S19 OS=Mus musculus GN=Rps19 PE=1 SV=3	16	629	-11.5883	4	28	1
Q9EQU5-2	Isoform 2 of Protein SET OS=Mus musculus GN=Set	32	630	-11.5638	2	8	0.833333
D3Z074	Protein diaphanous homolog 1 OS=Mus musculus GN=Diap1 PE=4 SV=2	135.6	631	-11.5614	3	5	0.0754717
Q922J9-2	Isoform 2 of Fatty acyl-CoA reductase 1 OS=Mus musculus GN=Far1	29.4	632	-11.5521	2	9	0.263158
P84104	Serine/arginine-rich splicing factor 3 OS=Mus musculus GN=Srsf3 PE=1 SV=1	19.2	633	-11.5309	2	12	1.16667
Q91VR5	ATP-dependent RNA helicase DDX1 OS=Mus musculus GN=Ddx1 PE=1 SV=1	82.3	634	-11.4949	1	2	0.117647
P0C0S6	Histone H2A.Z OS=Mus musculus GN=H2afz PE=1 SV=2	13.5	635	-11.4685	1	22	0.5
Q60875	Rho guanine nucleotide exchange factor 2 OS=Mus musculus GN=Arhgef2 PE=1 SV=4	111.8	636	-11.3947	2	5	0.0425532
Q01730	Ras suppressor protein 1 OS=Mus musculus GN=Rsu1 PE=2 SV=3	31.4	637	-11.3338	3	21	0.4
A8E0Y8	Immunoglobulin superfamily member 2 OS=Mus musculus GN=Cd101 PE=2 SV=1	114	638	-11.3261	3	3	0.0652174
Q9D3B1	Very-long-chain (3R)-3-hydroxyacyl-[acyl-carrier protein] dehydratase 2 OS=Mus musculus GN=Ptplb PE=2 SV=1	28.3	639	-11.3058	4	13	0.571429
Q69Z37	Sterile alpha motif domain-containing protein 9-like OS=Mus musculus GN=Samd9l PE=1 SV=2	179.9	640	-11.2899	2	1	0.0533333
Q9D6Y7-2	Isoform 2 of Mitochondrial peptide methionine sulfoxide reductase OS=Mus musculus GN=Msra	23.7	641	-11.284	1	7	0.0909091
O70252	Heme oxygenase 2 OS=Mus musculus GN=Hmox2 PE=2 SV=1	35.6	642	-11.2798	2	13	0.285714
P20491	High affinity immunoglobulin epsilon receptor subunit gamma OS=Mus musculus GN=Fcer1g PE=1 SV=1	9.6	643	-11.2733	2	32	2
Q8BUK6	Protein Hook homolog 3 OS=Mus musculus GN=Hook3 PE=1 SV=2	83.1	644	-11.2441	2	5	0.0588235
Q9CZM2	60S ribosomal protein L15 OS=Mus musculus GN=Rpl15 PE=2 SV=4	24.1	645	-11.2253	3	20	0.7
P61967	AP-1 complex subunit sigma-1A OS=Mus musculus GN=Ap1s1 PE=1 SV=1	18.6	646	-11.2007	1	10	0.333333
Q8VEK0	Cell cycle control protein 50A OS=Mus musculus GN=Tmem30a PE=1 SV=1	40.9	647	-11.1897	2	13	0.222222
P11352	Glutathione peroxidase 1 OS=Mus musculus GN=Gpx1 PE=1 SV=2	22.1	648	-11.1672	3	25	0.461538
Q3UH60	Disco-interacting protein 2 homolog B OS=Mus musculus GN=Dip2b PE=1 SV=1	170.9	649	-11.1449	3	2	0.0447761
P15702	Leukosialin OS=Mus musculus GN=Spn PE=1 SV=1	39.9	650	-11.1361	2	7	0.75
P19536	Cytochrome c oxidase subunit 5B, mitochondrial OS=Mus musculus GN=Cox5b PE=1 SV=1	13.7	651	-11.1308	1	13	0.375
Q8BH02	Torsin-4A OS=Mus musculus GN=Tor4a PE=2 SV=1	47.5	652	-11.1192	1	6	0.133333
Q8QZY1	Eukaryotic translation initiation factor 3 subunit L OS=Mus musculus GN=Eif3l PE=1 SV=1	66.5	653	-11.0773	2	7	0.111111
Q8BNI4	Derlin-2 OS=Mus musculus GN=Derl2 PE=2 SV=2	27.5	654	-11.0506	1	12	0.333333
A2ANX2	Protein Atp8b4 (Fragment) OS=Mus musculus GN=Atp8b4 PE=4 SV=1	48.5	655	-11.0458	1	4	0.181818
P54775	26S protease regulatory subunit 6B OS=Mus musculus GN=Psmc4 PE=1 SV=2	47.3	656	-11.041	1	4	0.238095
O35083	1-acyl-sn-glycerol-3-phosphate acyltransferase alpha OS=Mus musculus GN=Agpat1 PE=2 SV=1	31.6	657	-11.0191	2	15	0.375
O35682	Myeloid-associated differentiation marker OS=Mus musculus GN=Myadm PE=2 SV=2	35.2	658	-11.0141	2	8	0.833333
Q8BTV2	Cleavage and polyadenylation specificity factor subunit 7 OS=Mus musculus GN=Cpsf7 PE=1 SV=2	51.9	659	-11	1	5	0.117647
Q9EPU4	Cleavage and polyadenylation specificity factor subunit 1 OS=Mus musculus GN=Cpsf1 PE=1 SV=1	160.6	660	-10.9776	2	1	0.0384615
Q9CZU3	Superkiller viralicidic activity 2-like 2 OS=Mus musculus GN=Skiv2l2 PE=2 SV=1	117.4	661	-10.9586	1	2	0.0869565
Q6PE01	U5 small nuclear ribonucleoprotein 40 kDa protein OS=Mus musculus GN=Snrnp40 PE=2 SV=1	39.2	662	-10.9586	1	8	0.181818
P49769	Presenilin-1 OS=Mus musculus GN=Psen1 PE=1 SV=1	52.5	663	-10.9208	1	4	0.0833333
Q3U435	Matrix metalloproteinase-25 OS=Mus musculus GN=Mmp25 PE=2 SV=1	68.4	664	-10.8539	1	2	0.0416667
O88856	Protein-tyrosine sulfotransferase 2 OS=Mus musculus GN=Tpst2 PE=1 SV=1	42	665	-10.8539	1	6	0.0833333
Q8BP47	Asparagine--tRNA ligase, cytoplasmic OS=Mus musculus GN=Nars PE=2 SV=2	64.1	666	-10.7809	2	5	0.0869565
Q7TPV4	Myb-binding protein 1A OS=Mus musculus GN=Mybbp1a PE=1 SV=2	151.8	667	-10.7447	2	1	0.0491803
Q3TFD2	Lysophosphatidylcholine acyltransferase 1 OS=Mus musculus GN=Lpcat1 PE=1 SV=1	59.6	668	-10.7212	1	4	0.0588235
Q3TIX9	U4/U6.U5 tri-snRNP-associated protein 2 OS=Mus musculus GN=Usp39 PE=2 SV=2	65	669	-10.6778	2	6	0.130435
P55772	Ectonucleoside triphosphate diphosphohydrolase 1 OS=Mus musculus GN=Entpd1 PE=2 SV=1	57.1	670	-10.6576	1	3	0.125
Q9D1J3	SAP domain-containing ribonucleoprotein OS=Mus musculus GN=Sarnp PE=2 SV=3	23.4	671	-10.6383	1	9	0.125
A5JUZ1	Ubiqutin subunit 1 (Fragment) OS=Mus musculus GN=Ubc PE=2 SV=1	8.5	672	-10.5972	3	49	3.75
Q64521	Glycerol-3-phosphate dehydrogenase, mitochondrial OS=Mus musculus GN=Gpd2 PE=1 SV=2	80.8	673	-10.5814	2	4	0.117647
P10605	Cathepsin B OS=Mus musculus GN=Ctsb PE=1 SV=2	37.2	674	-10.5686	1	5	0.117647
E0CZ22	Protein Mroh1 OS=Mus musculus GN=Mroh1 PE=4 SV=1	181.5	675	-10.5229	1	1	0.0483871
P62270	40S ribosomal protein S18 OS=Mus musculus GN=Rps18 PE=1 SV=3	17.6	676	-10.5089	4	21	0.625
Q8CBH5-2	Isoform 2 of Major facilitator superfamily domain-containing protein 6 OS=Mus musculus GN=Mfsd6	85.6	677	-10.5086	1	1	0.05
P70245	3-beta-hydroxysteroid-Delta(8),Delta(7)-isomerase OS=Mus musculus GN=Ebp PE=1 SV=3	26.1	678	-10.5084	2	10	1.66667
Q9EQQ2	Protein YIPF5 OS=Mus musculus GN=Yipf5 PE=2 SV=1	27.8	679	-10.4949	1	13	0.5
P42932	T-complex protein 1 subunit theta OS=Mus musculus GN=Cct8 PE=1 SV=3	59.4	680	-10.4903	2	4	0.09375
Q571E4	N-acetylgalactosamine-6-sulfatase OS=Mus musculus GN=Galns PE=2 SV=2	57.5	681	-10.4881	2	4	0.157895
Q9CPR4	60S ribosomal protein L17 OS=Mus musculus GN=Rpl17 PE=2 SV=3	21.3	682	-10.4874	2	12	0.571429
Q60972	Histone-binding protein RBBP4 OS=Mus musculus GN=Rbbp4 PE=1 SV=5	47.5	683	-10.4739	2	6	0.636364
Q9D0E1	Heterogeneous nuclear ribonucleoprotein M OS=Mus musculus GN=Hnrnpm PE=1 SV=3	77.5	684	-10.4295	2	4	0.09375
P12970	60S ribosomal protein L7a OS=Mus musculus GN=Rpl7a PE=2 SV=2	29.9	685	-10.4176	3	10	0.5
Q3U1J4	DNA damage-binding protein 1 OS=Mus musculus GN=Ddb1 PE=1 SV=2	126.6	686	-10.4089	1	2	0.02
Q8K4B2	Interleukin-1 receptor-associated kinase 3 OS=Mus musculus GN=Irak3 PE=2 SV=2	68.3	687	-10.3665	1	2	0.0555556
Q9D0M3-2	Isoform 2 of Cytochrome c1, heme protein, mitochondrial OS=Mus musculus GN=Cyc1	29.4	688	-10.3098	1	8	0.2
Q60520	Paired amphipathic helix protein Sin3a OS=Mus musculus GN=Sin3a PE=1 SV=3	144.9	689	-10.2596	1	1	0.0208333
P50518	V-type proton ATPase subunit E 1 OS=Mus musculus GN=Atp6v1e1 PE=1 SV=2	26.1	690	-10.2003	2	11	0.272727
Q3T9M1-3	Isoform 3 of Major facilitator superfamily domain-containing protein 2B OS=Mus musculus GN=Mfsd2b	37.2	691	-10.1892	2	11	0.4
Q922S4	cGMP-dependent 3',5'-cyclic phosphodiesterase OS=Mus musculus GN=Pde2a PE=1 SV=3	103.1	692	-10.1814	2	4	0.0526316
O35465-2	Isoform 2 of Peptidyl-prolyl cis-trans isomerase FKBP8 OS=Mus musculus GN=Fkbp8	43.5	693	-10.1739	1	7	0.0666667
Q1HDU4	ArhGAP9 OS=Mus musculus GN=Arhgap9 PE=2 SV=1	72.4	694	-10.1612	1	2	0.2
Q9JI48	Placenta-specific gene 8 protein OS=Mus musculus GN=Plac8 PE=2 SV=1	12.3	695	-10.1549	1	13	7
Q6WVG3	BTB/POZ domain-containing protein KCTD12 OS=Mus musculus GN=Kctd12 PE=1 SV=1	35.8	696	-10.1331	3	11	0.583333
Q545K5	MCG116386, isoform CRA_a OS=Mus musculus GN=Rbm3 PE=2 SV=1	16.5	697	-10.1308	1	20	0.2
Q8K358	Phosphatidylinositol glycan anchor biosynthesis class U protein OS=Mus musculus GN=Pigu PE=2 SV=4	49.7	698	-10.0706	1	3	0.222222
Q9CY27	Very-long-chain enoyl-CoA reductase OS=Mus musculus GN=Tecr PE=2 SV=1	36	699	-10.0386	2	9	0.25
Q792R0	G protein-coupled receptor kinase 6 OS=Mus musculus GN=GRK6 PE=3 SV=1	64.1	700	-10.0246	2	4	0.409091
B7ZC18	Signal transducer and activator of transcription OS=Mus musculus GN=Stat3 PE=3 SV=1	84.7	701	-10.0061	2	4	0.171429
Q93092	Transaldolase OS=Mus musculus GN=Taldo1 PE=1 SV=2	37.3	702	-10.0052	2	6	0.428571
Q9EQK5	Major vault protein OS=Mus musculus GN=Mvp PE=1 SV=4	95.7	703	-9.99654	2	4	0.102564
O09126	Semaphorin-4D OS=Mus musculus GN=Sema4d PE=1 SV=2	95.5	704	-9.99012	2	3	0.05
Q8BTU5	Proteasome subunit alpha type OS=Mus musculus GN=Psma1 PE=2 SV=1	29.4	705	-9.93742	2	15	0.384615
Q8BKC5	Importin-5 OS=Mus musculus GN=Ipo5 PE=1 SV=3	123.4	706	-9.88606	1	2	0.0714286
Q9WUQ2	Prolactin regulatory element-binding protein OS=Mus musculus GN=Preb PE=1 SV=1	45.3	707	-9.85387	1	3	0.2
Q8BPM0-2	Isoform 2 of Disheveled-associated activator of morphogenesis 1 OS=Mus musculus GN=Daam1	122.1	708	-9.79588	1	1	0.0754717
P29341	Polyadenylate-binding protein 1 OS=Mus musculus GN=Pabpc1 PE=1 SV=2	70.5	709	-9.79588	1	2	0.0666667
P84228	Histone H3.2 OS=Mus musculus GN=Hist1h3b PE=1 SV=2	15.3	710	-9.76955	1	23	2
Q80TH2-1	Isoform 1 of Protein LAP2 OS=Mus musculus GN=Erbb2ip	154.1	711	-9.74909	2	2	0.057971
Q6SJQ7-2	Isoform 2 of CMRF35-like molecule 1 OS=Mus musculus GN=Cd300lf	35.9	712	-9.73993	2	7	0.7
Q8R4P9	Multidrug resistance-associated protein 7 OS=Mus musculus GN=Abcc10 PE=2 SV=1	163.5	713	-9.69897	1	1	0.0188679
Q9DBJ1	Phosphoglycerate mutase 1 OS=Mus musculus GN=Pgam1 PE=1 SV=3	28.7	714	-9.69897	1	10	0.0909091
Q922P9	Putative oxidoreductase GLYR1 OS=Mus musculus GN=Glyr1 PE=1 SV=1	59.6	715	-9.65758	1	2	0.15
Q6PD03	Serine/threonine-protein phosphatase 2A 56 kDa regulatory subunit alpha isoform OS=Mus musculus GN=Ppp2r5a PE=2 SV=1	56.2	716	-9.656	2	6	0.25
P12265	Beta-glucuronidase OS=Mus musculus GN=Gusb PE=2 SV=2	74	717	-9.61816	3	7	0.217391
Q61103	Zinc finger protein ubi-d4 OS=Mus musculus GN=Dpf2 PE=1 SV=1	44.1	718	-9.60206	1	4	0.105263
P09411	Phosphoglycerate kinase 1 OS=Mus musculus GN=Pgk1 PE=1 SV=4	44.4	719	-9.57476	3	11	0.190476
P63024	Vesicle-associated membrane protein 3 OS=Mus musculus GN=Vamp3 PE=1 SV=1	11.4	720	-9.55284	1	16	0.4
Q9WUP4-2	Isoform 2 of Polyprenol reductase OS=Mus musculus GN=Srd5a3	22.9	721	-9.55284	1	7	0.5
O35290	Eosinophil cationic-type ribonuclease 3 OS=Mus musculus GN=Ear3 PE=3 SV=1	17.7	722	-9.52637	3	26	1.55556
P59108	Copine-2 OS=Mus musculus GN=Cpne2 PE=2 SV=1	60.9	723	-9.4437	1	2	0.130435
A2AFW6	Mitochondrial carrier homolog 2 OS=Mus musculus GN=Mtch2 PE=3 SV=1	32.2	724	-9.38722	1	8	0.333333
Q9ESU7	Neutral amino acid transporter ASCT2 OS=Mus musculus GN=Slc1a5 PE=2 SV=1	58.3	725	-9.3783	2	5	0.2
O55131	Septin-7 OS=Mus musculus GN=Sept7 PE=1 SV=1	50.4	726	-9.33208	2	7	0.142857
Q8CG48	Structural maintenance of chromosomes protein 2 OS=Mus musculus GN=Smc2 PE=1 SV=2	134	727	-9.29585	2	2	0.0508475
P51432	1-phosphatidylinositol 4,5-bisphosphate phosphodiesterase beta-3 OS=Mus musculus GN=Plcb3 PE=2 SV=2	139.3	728	-9.28567	2	3	0.0425532
Q9JLN9	Serine/threonine-protein kinase mTOR OS=Mus musculus GN=Mtor PE=1 SV=2	288.4	729	-9.27737	2	0	0.0275229
P97376	Protein FRG1 OS=Mus musculus GN=Frg1 PE=1 SV=2	29	730	-9.26281	2	11	0.166667
Q9CR67	Transmembrane protein 33 OS=Mus musculus GN=Tmem33 PE=2 SV=1	27.9	731	-9.24413	1	4	0.2
A2AR26	Protein Slc2a6 OS=Mus musculus GN=Slc2a6 PE=2 SV=1	48.4	732	-9.24413	1	4	0.2
Q9CPP0	Nucleoplasmin-3 OS=Mus musculus GN=Npm3 PE=2 SV=3	18.9	733	-9.23657	1	9	0.75
Q9CR60	Vesicle transport protein GOT1B OS=Mus musculus GN=Golt1b PE=2 SV=1	15.3	734	-9.22185	1	10	0.4
P58742	Aladin OS=Mus musculus GN=Aaas PE=1 SV=1	59.3	735	-9.18709	1	2	0.1
P53026	60S ribosomal protein L10a OS=Mus musculus GN=Rpl10a PE=1 SV=3	24.8	736	-9.18046	2	11	0.5
Q91XL1	Leucine-rich HEV glycoprotein OS=Mus musculus GN=Lrg1 PE=2 SV=1	37.3	737	-9.17393	1	4	0.2
Q542M2	Coatomer protein complex, subunit zeta 1, isoform CRA_c OS=Mus musculus GN=Copz1 PE=2 SV=1	20.1	738	-9.17393	1	18	0.4
D3Z0B9	Aldehyde dehydrogenase family 16 member A1 OS=Mus musculus GN=Aldh16a1 PE=4 SV=1	79.3	739	-9.10237	1	1	0.105263
Q9R1P3	Proteasome subunit beta type-2 OS=Mus musculus GN=Psmb2 PE=1 SV=1	22.8	740	-9.05497	2	17	0.444444
P47791	Glutathione reductase, mitochondrial OS=Mus musculus GN=Gsr PE=1 SV=3	53.5	741	-9.04096	2	6	0.166667
O88983	Syntaxin-8 OS=Mus musculus GN=Stx8 PE=1 SV=1	26.8	742	-9.02687	1	7	0.142857
P97814	Proline-serine-threonine phosphatase-interacting protein 1 OS=Mus musculus GN=Pstpip1 PE=1 SV=1	47.5	743	-9.01816	3	10	0.142857
P57784	U2 small nuclear ribonucleoprotein A' OS=Mus musculus GN=Snrpa1 PE=1 SV=2	28.3	744	-9.00877	2	14	0.333333
P58854	Gamma-tubulin complex component 3 OS=Mus musculus GN=Tubgcp3 PE=2 SV=2	103.3	745	-9.00877	1	1	0.0487805
Q9D8W5	26S proteasome non-ATPase regulatory subunit 12 OS=Mus musculus GN=Psmd12 PE=1 SV=4	52.8	746	-8.98464	2	7	0.142857
O70496	H(+)/Cl(-) exchange transporter 7 OS=Mus musculus GN=Clcn7 PE=1 SV=1	88.5	747	-8.92082	1	3	0.0588235
Q9DAS9	Guanine nucleotide-binding protein G(I)/G(S)/G(O) subunit gamma-12 OS=Mus musculus GN=Gng12 PE=1 SV=3	7.9	748	-8.92082	1	21	0.333333
P50637	Translocator protein OS=Mus musculus GN=Tspo PE=2 SV=1	18.8	749	-8.92082	1	15	0.5
P49446-2	Isoform 2 of Receptor-type tyrosine-protein phosphatase epsilon OS=Mus musculus GN=Ptpre	74.6	750	-8.91186	2	4	0.0625
Q9CQU3	Protein RER1 OS=Mus musculus GN=Rer1 PE=1 SV=1	22.9	751	-8.87943	2	14	0.375
P14115	60S ribosomal protein L27a OS=Mus musculus GN=Rpl27a PE=2 SV=5	16.5	752	-8.81446	2	13	1.57143
O35639	Annexin A3 OS=Mus musculus GN=Anxa3 PE=1 SV=4	36.3	753	-8.81276	2	9	0.235294
Q8VCW4	Protein unc-93 homolog B1 OS=Mus musculus GN=Unc93b1 PE=1 SV=2	66.8	754	-8.80855	2	6	0.25
O70194	Eukaryotic translation initiation factor 3 subunit D OS=Mus musculus GN=Eif3d PE=1 SV=2	63.8	755	-8.77469	3	9	0.15
Q9JLJ5	Elongation of very long chain fatty acids protein 1 OS=Mus musculus GN=Elovl1 PE=2 SV=1	32.6	756	-8.76955	1	4	2
Q9JKE1	Protein Trem3 OS=Mus musculus GN=Trem3 PE=2 SV=1	20.4	757	-8.76548	2	14	0.666667
Q8R180	ERO1-like protein alpha OS=Mus musculus GN=Ero1l PE=1 SV=2	54	758	-8.74473	1	3	0.12
Q3UJB0	Protein Sf3b2 OS=Mus musculus GN=Sf3b2 PE=2 SV=1	98	759	-8.74112	2	4	0.0571429
Q80XR2	Calcium-transporting ATPase type 2C member 1 OS=Mus musculus GN=Atp2c1 PE=1 SV=2	100.1	760	-8.72769	2	4	0.0625
Q3TNL8-2	Isoform 2 of Inositol 1,4,5-trisphosphate receptor-interacting protein OS=Mus musculus GN=Itprip	62.2	761	-8.69897	1	3	0.130435
Q8VBZ3	Cleft lip and palate transmembrane protein 1 homolog OS=Mus musculus GN=Clptm1 PE=2 SV=1	75.1	762	-8.67778	1	2	0.105263
Q61495	Desmoglein-1-alpha OS=Mus musculus GN=Dsg1a PE=2 SV=2	114.4	763	-8.67778	1	1	0.0294118
Q9CXW3	Calcyclin-binding protein OS=Mus musculus GN=Cacybp PE=1 SV=1	26.4	764	-8.63827	1	6	0.181818
Q9WV02	RNA-binding motif protein, X chromosome OS=Mus musculus GN=Rbmx PE=1 SV=1	42.2	765	-8.62856	2	6	0.285714
P13864-2	Isoform 2 of DNA (cytosine-5)-methyltransferase 1 OS=Mus musculus GN=Dnmt1	169.7	766	-8.62415	2	1	0.0307692
O54824-2	Isoform 2 of Pro-interleukin-16 OS=Mus musculus GN=Il16	66.3	767	-8.61979	1	2	0.08
Q9ESD7	Dysferlin OS=Mus musculus GN=Dysf PE=1 SV=3	237.6	768	-8.61979	1	0	0.011236
Q8C1B7-2	Isoform 2 of Septin-11 OS=Mus musculus GN=Sept11	49.2	769	-8.50169	2	8	0.1
Q8BHG1	Nardilysin OS=Mus musculus GN=Nrd1 PE=1 SV=1	132.7	770	-8.49485	1	2	0.02
Q8CIF6-2	Isoform 2 of SID1 transmembrane family member 2 OS=Mus musculus GN=Sidt2	96.8	771	-8.48149	2	2	0.105263
Q8BSQ9	Protein polybromo-1 OS=Mus musculus GN=Pbrm1 PE=1 SV=4	186.9	772	-8.45593	1	1	0.0307692
Q9D554	Splicing factor 3A subunit 3 OS=Mus musculus GN=Sf3a3 PE=2 SV=2	58.7	773	-8.45593	1	3	0.0909091
Q2XSQ4	Perilipin OS=Mus musculus GN=Plin3 PE=2 SV=1	35.2	774	-8.4437	1	9	0.166667
P60229	Eukaryotic translation initiation factor 3 subunit E OS=Mus musculus GN=Eif3e PE=1 SV=1	52.1	775	-8.4318	1	4	0.0769231
Q9DCX2	ATP synthase subunit d, mitochondrial OS=Mus musculus GN=Atp5h PE=1 SV=3	18.7	776	-8.36653	1	12	0.125
Q6ZQ08-2	Isoform 2 of CCR4-NOT transcription complex subunit 1 OS=Mus musculus GN=Cnot1	266	777	-8.36452	2	0	0.0194175
G3UYC6	Synaptotagmin-like protein 4 (Fragment) OS=Mus musculus GN=Sytl4 PE=4 SV=1	21.7	778	-8.35655	1	7	0.6
Q3UHJ0-2	Isoform 2 of AP2-associated protein kinase 1 OS=Mus musculus GN=Aak1	94.5	779	-8.33724	1	1	0.0333333
P67984	60S ribosomal protein L22 OS=Mus musculus GN=Rpl22 PE=2 SV=2	14.7	780	-8.31551	3	30	1
Q9CX84	Regulator of G-protein signaling 19 OS=Mus musculus GN=Rgs19 PE=2 SV=1	24.6	781	-8.3098	1	5	0.333333
Q9CXE7	Transmembrane emp24 domain-containing protein 5 OS=Mus musculus GN=Tmed5 PE=2 SV=1	26.1	782	-8.3098	1	7	0.375
Q80X98	DEAH (Asp-Glu-Ala-His) box polypeptide 38 OS=Mus musculus GN=Dhx38 PE=2 SV=1	140.4	783	-8.30715	2	1	0.0408163
Q9CQI6	Coactosin-like protein OS=Mus musculus GN=Cotl1 PE=1 SV=3	15.9	784	-8.28233	2	19	0.428571
Q60605-2	Isoform Smooth muscle of Myosin light polypeptide 6 OS=Mus musculus GN=Myl6	16.9	785	-8.28183	2	19	0.333333
Q8BTX9	Inactive hydroxysteroid dehydrogenase-like protein 1 OS=Mus musculus GN=Hsdl1 PE=2 SV=1	36.8	786	-8.26281	2	7	0.357143
Q62422	Osteoclast-stimulating factor 1 OS=Mus musculus GN=Ostf1 PE=1 SV=2	23.7	787	-8.24413	1	5	0.222222
O35638	Cohesin subunit SA-2 OS=Mus musculus GN=Stag2 PE=1 SV=3	141.1	788	-8.22915	1	1	0.0652174
Q5SVL6-2	Isoform 2 of Rap1 GTPase-activating protein 2 OS=Mus musculus GN=Rap1gap2	56.4	789	-8.22915	1	3	0.1
Q3ZAQ4	Autophagy 9-like 1 protein OS=Mus musculus GN=Atg9a PE=2 SV=1	94.2	790	-8.22141	3	3	0.166667
Q925Q3-3	Isoform 3 of Sodium/potassium/calcium exchanger 6, mitochondrial OS=Mus musculus GN=Slc8b1	62.4	791	-8.19382	2	6	0.571429
Q99KF1	Transmembrane emp24 domain-containing protein 9 OS=Mus musculus GN=Tmed9 PE=2 SV=2	27	792	-8.17849	2	8	0.25
Q8K385	Ferric-chelate reductase 1 OS=Mus musculus GN=FRRS1 PE=1 SV=1	65.9	793	-8.17393	1	2	0.0833333
Q9WUE3	Cytochrome b561 domain-containing protein 2 OS=Mus musculus GN=Cyb561d2 PE=2 SV=1	24.1	794	-8.14874	1	5	0.5
O88879	Apoptotic protease-activating factor 1 OS=Mus musculus GN=Apaf1 PE=1 SV=3	140.8	795	-8.13668	1	1	0.0175439
Q9DCF9	Translocon-associated protein subunit gamma OS=Mus musculus GN=Ssr3 PE=1 SV=1	21	796	-8.12494	1	7	6
P48193-2	Isoform 2 of Protein 4.1 OS=Mus musculus GN=Epb41	89.5	797	-8.10237	1	1	0.0625
O09167	60S ribosomal protein L21 OS=Mus musculus GN=Rpl21 PE=2 SV=3	18.5	798	-8.07058	1	11	0.5
B9EJ86	Oxysterol-binding protein OS=Mus musculus GN=Osbpl8 PE=2 SV=1	101.1	799	-8.04576	2	3	0.0681818
D3YTM1	Type I inositol 3,4-bisphosphate 4-phosphatase OS=Mus musculus GN=Inpp4a PE=4 SV=1	100.4	800	-8.01773	1	1	0.0555556
Q8R1Z9	RING finger protein 121 OS=Mus musculus GN=Rnf121 PE=2 SV=1	37.9	801	-8.01773	1	4	0.1
B2RQA7	Ncapg protein OS=Mus musculus GN=Ncapg PE=2 SV=1	73.6	802	-8.01323	1	2	0.12
Q8VCH8	UBX domain-containing protein 4 OS=Mus musculus GN=Ubxn4 PE=1 SV=1	56.3	803	-8.00436	1	3	0.0769231
Q8C3V4	Signal transducer and activator of transcription OS=Mus musculus GN=Stat1 PE=2 SV=1	87.1	804	-7.96658	2	3	0.0857143
O88520	Leucine-rich repeat protein SHOC-2 OS=Mus musculus GN=Shoc2 PE=2 SV=2	64.8	805	-7.96337	2	6	0.153846
P98195-2	Isoform 2 of Probable phospholipid-transporting ATPase IIB OS=Mus musculus GN=Atp9b	127.7	806	-7.95861	1	1	0.04
Q9ES46	Beta-parvin OS=Mus musculus GN=Parvb PE=1 SV=1	41.6	807	-7.95861	1	3	0.0666667
Q99MR6-2	Isoform B of Serrate RNA effector molecule homolog OS=Mus musculus GN=Srrt	99.9	808	-7.8687	2	2	0.0555556
Q8C754	Vacuolar protein sorting-associated protein 52 homolog OS=Mus musculus GN=Vps52 PE=2 SV=1	81.9	809	-7.85387	1	3	0.0689655
Q91XE8	Transmembrane protein 205 OS=Mus musculus GN=Tmem205 PE=2 SV=1	21.1	810	-7.82391	1	8	0.666667
O55101	Synaptogyrin-2 OS=Mus musculus GN=Syngr2 PE=2 SV=1	24.7	811	-7.82275	2	12	2
Q8BHI7	Elongation of very long chain fatty acids protein 5 OS=Mus musculus GN=Elovl5 PE=1 SV=1	35.2	812	-7.79588	1	4	0.5
O35704	Serine palmitoyltransferase 1 OS=Mus musculus GN=Sptlc1 PE=2 SV=2	52.4	813	-7.76955	1	2	0.0526316
Q8R420	ATP-binding cassette sub-family A member 3 OS=Mus musculus GN=Abca3 PE=2 SV=3	191.7	814	-7.65758	2	1	0.0392157
Q8BP67	60S ribosomal protein L24 OS=Mus musculus GN=Rpl24 PE=2 SV=2	17.7	815	-7.63827	1	8	0.833333
Q9QUK9	MCG15083 OS=Mus musculus GN=Try5 PE=2 SV=1	26.2	816	-7.63827	1	8	0.444444
Q9CY50	Translocon-associated protein subunit alpha OS=Mus musculus GN=Ssr1 PE=1 SV=1	32	817	-7.61979	1	5	0.625
O88746	Target of Myb protein 1 OS=Mus musculus GN=Tom1 PE=1 SV=1	54.2	818	-7.61979	1	3	0.3125
Q62376	U1 small nuclear ribonucleoprotein 70 kDa OS=Mus musculus GN=Snrnp70 PE=1 SV=2	51.9	819	-7.61979	1	3	0.230769
Q9JL99-2	Isoform 2 of C-type lectin domain family 1 member B OS=Mus musculus GN=Clec1b	22.8	820	-7.61618	2	14	0.181818
Q6ZWV3	60S ribosomal protein L10 OS=Mus musculus GN=Rpl10 PE=2 SV=3	24.5	821	-7.56864	1	6	0.5
Q9D958	Signal peptidase complex subunit 1 OS=Mus musculus GN=Spcs1 PE=2 SV=3	18.1	822	-7.54424	2	17	0.75
Q80ZX0	Protein Sec24b OS=Mus musculus GN=Sec24b PE=2 SV=1	135.3	823	-7.52288	1	1	0.0555556
O55135	Eukaryotic translation initiation factor 6 OS=Mus musculus GN=Eif6 PE=1 SV=2	26.4	824	-7.49485	1	9	0.142857
Q8BWG8	Beta-arrestin-1 OS=Mus musculus GN=Arrb1 PE=1 SV=1	46.9	825	-7.49485	1	7	0.0588235
Q8R5G7-2	Isoform 2 of Arf-GAP with Rho-GAP domain, ANK repeat and PH domain-containing protein 3 OS=Mus musculus GN=Arap3	160.9	826	-7.48149	2	2	0.037037
Q91Z67	SLIT-ROBO Rho GTPase-activating protein 2 OS=Mus musculus GN=Srgap2 PE=1 SV=2	120.6	827	-7.48149	1	1	0.0238095
O35075	Down syndrome critical region protein 3 homolog OS=Mus musculus GN=Dscr3 PE=2 SV=1	32.9	828	-7.46852	1	6	0.142857
Q9QYB5-2	Isoform 1 of Gamma-adducin OS=Mus musculus GN=Add3	75.3	829	-7.44953	2	4	0.0833333
Q8R001	Microtubule-associated protein RP/EB family member 2 OS=Mus musculus GN=Mapre2 PE=1 SV=1	36.8	830	-7.4437	1	4	0.363636
Q9CR57	60S ribosomal protein L14 OS=Mus musculus GN=Rpl14 PE=2 SV=3	23.5	831	-7.4437	1	5	0.6
D3Z579	ADP-ribosyl cyclase 2 OS=Mus musculus GN=Bst1 PE=4 SV=1	22.2	832	-7.4318	1	6	0.5
P04202	Transforming growth factor beta-1 OS=Mus musculus GN=Tgfb1 PE=1 SV=1	44.2	833	-7.4318	1	5	0.105263
Q9ESD6-2	Isoform 2 of CKLF-like MARVEL transmembrane domain-containing protein 7 OS=Mus musculus GN=Cmtm7	14.6	834	-7.42022	1	13	0.4
P99027	60S acidic ribosomal protein P2 OS=Mus musculus GN=Rplp2 PE=1 SV=3	11.6	835	-7.40894	1	10	0.6
Q9Z2A9-2	Isoform 2 of Gamma-glutamyltransferase 5 OS=Mus musculus GN=Ggt5	49.2	836	-7.37675	1	4	0.125
O35658	Complement component 1 Q subcomponent-binding protein, mitochondrial OS=Mus musculus GN=C1qbp PE=1 SV=1	30.9	837	-7.34679	1	10	0.3
Q60749	KH domain-containing, RNA-binding, signal transduction-associated protein 1 OS=Mus musculus GN=Khdrbs1 PE=1 SV=2	48.2	838	-7.34679	1	4	0.125
Q8K124	Pleckstrin homology domain-containing family O member 2 OS=Mus musculus GN=Plekho2 PE=1 SV=1	53.7	839	-7.33724	1	6	0.0555556
Q9R0C8	Guanine nucleotide exchange factor VAV3 OS=Mus musculus GN=Vav3 PE=1 SV=2	97.8	840	-7.33724	1	1	0.0212766
Q8C052	Microtubule-associated protein 1S OS=Mus musculus GN=Map1s PE=1 SV=2	102.8	841	-7.3279	1	1	0.0344828
Q61166	Microtubule-associated protein RP/EB family member 1 OS=Mus musculus GN=Mapre1 PE=1 SV=3	29.9	842	-7.3098	1	5	0.0909091
P51675	C-C chemokine receptor type 1 OS=Mus musculus GN=Ccr1 PE=2 SV=2	40.8	843	-7.29243	1	4	0.25
Q9Z2N8	Actin-like protein 6A OS=Mus musculus GN=Actl6a PE=1 SV=2	47.3	844	-7.29243	1	3	0.0588235
Q9ER72	Cysteine--tRNA ligase, cytoplasmic OS=Mus musculus GN=Cars PE=2 SV=2	94.7	845	-7.26761	1	2	0.0454545
Q8R1Q8	Cytoplasmic dynein 1 light intermediate chain 1 OS=Mus musculus GN=Dync1li1 PE=1 SV=1	56.5	846	-7.2644	2	7	0.12
D3Z0Y2	Peroxiredoxin-6 OS=Mus musculus GN=Prdx6 PE=4 SV=1	22.4	847	-7.25964	1	6	0.384615
P62082	40S ribosomal protein S7 OS=Mus musculus GN=Rps7 PE=2 SV=1	22	848	-7.23284	2	17	0.375
Q9R0M6	Ras-related protein Rab-9A OS=Mus musculus GN=Rab9a PE=1 SV=1	22.8	849	-7.22915	1	6	0.111111
P26369	Splicing factor U2AF 65 kDa subunit OS=Mus musculus GN=U2af2 PE=1 SV=3	53.4	850	-7.22185	1	3	0.0833333
P40237	CD82 antigen OS=Mus musculus GN=Cd82 PE=1 SV=1	29.5	851	-7.17653	2	8	0.5
P58749	Transmembrane 6 superfamily member 1 OS=Mus musculus GN=Tm6sf1 PE=2 SV=2	41.5	852	-7.16115	1	3	0.125
P97822	Acidic leucine-rich nuclear phosphoprotein 32 family member E OS=Mus musculus GN=Anp32e PE=1 SV=2	29.5	853	-7.16115	1	6	0.166667
Q3TZ86	C5a anaphylatoxin chemotactic receptor 1 OS=Mus musculus GN=C5ar1 PE=2 SV=1	38.9	854	-7.15413	3	6	2
B2RXM6	Ly6g6f protein OS=Mus musculus GN=Ly6g6f PE=2 SV=1	33.3	855	-7.14267	1	7	0.375
O88543	COP9 signalosome complex subunit 3 OS=Mus musculus GN=Cops3 PE=1 SV=3	47.7	856	-7.11919	1	2	0.15
Q8BMF4	Dihydrolipoyllysine-residue acetyltransferase component of pyruvate dehydrogenase complex, mitochondrial OS=Mus musculus GN=Dlat PE=1 SV=2	67.8	857	-7.10237	2	5	0.1
Q8VCM7	Fibrinogen gamma chain OS=Mus musculus GN=Fgg PE=2 SV=1	49.3	858	-7.09795	3	10	0.181818
Q9JHW4	Selenocysteine-specific elongation factor OS=Mus musculus GN=Eefsec PE=2 SV=2	63.4	859	-7.08092	1	5	0.037037
Q5SWU9	Acetyl-CoA carboxylase 1 OS=Mus musculus GN=Acaca PE=1 SV=1	264.9	860	-7.07058	1	0	0.01
Q8BQZ4	Ral GTPase-activating protein subunit beta OS=Mus musculus GN=Ralgapb PE=1 SV=2	164.9	861	-7.0655	1	1	0.0327869
Q9JJQ0	GPI mannosyltransferase 3 OS=Mus musculus GN=Pigb PE=2 SV=2	63	862	-7.06048	1	2	0.05
P33609	DNA polymerase alpha catalytic subunit OS=Mus musculus GN=Pola1 PE=1 SV=2	167.1	863	-7.05552	1	1	0.0172414
P98197	Probable phospholipid-transporting ATPase IH OS=Mus musculus GN=Atp11a PE=2 SV=1	135.3	864	-7.05061	1	1	0.0217391
P62751	60S ribosomal protein L23a OS=Mus musculus GN=Rpl23a PE=1 SV=1	17.6	865	-7.04096	1	8	0.4
Q9D1H7-2	Isoform 2 of Golgi to ER traffic protein 4 homolog OS=Mus musculus GN=Get4	30.5	866	-7.00436	1	5	0.111111
Q9R0Q3	Transmembrane emp24 domain-containing protein 2 OS=Mus musculus GN=Tmed2 PE=1 SV=1	22.6	867	-7	1	6	1.16667
Q9DCR2	AP-3 complex subunit sigma-1 OS=Mus musculus GN=Ap3s1 PE=1 SV=2	21.6	868	-7	1	7	0.222222
P31230	Aminoacyl tRNA synthase complex-interacting multifunctional protein 1 OS=Mus musculus GN=Aimp1 PE=1 SV=2	33.9	869	-6.96658	2	9	0.307692
Q9WUH1	Transmembrane protein 115 OS=Mus musculus GN=Tmem115 PE=1 SV=1	38	870	-6.95861	1	4	0.25
Q811D0	Disks large homolog 1 OS=Mus musculus GN=Dlg1 PE=1 SV=1	99.9	871	-6.95861	1	1	0.0322581
Q9Z329-2	Isoform 2 of Inositol 1,4,5-trisphosphate receptor type 2 OS=Mus musculus GN=Itpr2	181.5	872	-6.95861	1	0	0.0142857
P12804	Fibroleukin OS=Mus musculus GN=Fgl2 PE=1 SV=1	48.8	873	-6.95861	1	6	0.0526316
Q9CY57-2	Isoform 2 of Chromatin target of PRMT1 protein OS=Mus musculus GN=Chtop	23.8	874	-6.92082	1	5	0.6
O88384	Vesicle transport through interaction with t-SNAREs homolog 1B OS=Mus musculus GN=Vti1b PE=1 SV=1	26.6	875	-6.92082	1	5	0.3
Q8CAG6	Pleckstrin OS=Mus musculus GN=Plek PE=2 SV=1	37	876	-6.92082	1	5	0.142857
O70152	Dolichol-phosphate mannosyltransferase OS=Mus musculus GN=Dpm1 PE=2 SV=1	29.1	877	-6.89449	2	9	0.2
Q9D659	Platelet receptor Gi24 OS=Mus musculus PE=2 SV=1	33.5	878	-6.88606	1	4	0.25
O88207	Collagen alpha-1(V) chain OS=Mus musculus GN=Col5a1 PE=2 SV=2	183.4	879	-6.88606	1	1	0.0289855
Q91W53	Golgin subfamily A member 7 OS=Mus musculus GN=Golga7 PE=2 SV=1	15.7	880	-6.85387	1	10	0.142857
P48036	Annexin A5 OS=Mus musculus GN=Anxa5 PE=1 SV=1	35.6	881	-6.79588	1	5	0.176471
Q9CZ30-2	Isoform 2 of Obg-like ATPase 1 OS=Mus musculus GN=Ola1	30.3	882	-6.76955	1	5	0.285714
Q9CQW9	Interferon-induced transmembrane protein 3 OS=Mus musculus GN=Ifitm3 PE=1 SV=1	14.9	883	-6.74473	1	14	0.25
Q9DC69	NADH dehydrogenase [ubiquinone] 1 alpha subcomplex subunit 9, mitochondrial OS=Mus musculus GN=Ndufa9 PE=1 SV=2	42.4	884	-6.74473	1	3	0.05
P60122	RuvB-like 1 OS=Mus musculus GN=Ruvbl1 PE=1 SV=1	50.1	885	-6.73779	2	6	0.142857
Q6ZWU9	40S ribosomal protein S27 OS=Mus musculus GN=Rps27 PE=1 SV=3	9.4	886	-6.72125	1	15	1
Q8R088	Golgi phosphoprotein 3-like OS=Mus musculus GN=Golph3l PE=1 SV=1	32.8	887	-6.69897	1	4	0.133333
Q8C522	Endonuclease domain-containing 1 protein OS=Mus musculus GN=Endod1 PE=1 SV=2	55.1	888	-6.69897	1	6	0.117647
Q3UDW8	Heparan-alpha-glucosaminide N-acetyltransferase OS=Mus musculus GN=Hgsnat PE=1 SV=2	72.4	889	-6.69897	1	1	0.0769231
Q99LL3	Carbohydrate sulfotransferase 12 OS=Mus musculus GN=Chst12 PE=2 SV=2	49.3	890	-6.67778	1	4	0.1
Q8K1X1	WD repeat-containing protein 11 OS=Mus musculus GN=Wdr11 PE=2 SV=1	135.7	891	-6.67778	1	2	0.0178571
O88351	Inhibitor of nuclear factor kappa-B kinase subunit beta OS=Mus musculus GN=Ikbkb PE=1 SV=1	86.5	892	-6.67778	1	2	0.0238095
P47955	60S acidic ribosomal protein P1 OS=Mus musculus GN=Rplp1 PE=2 SV=1	11.4	893	-6.65758	1	13	1
O35343	Importin subunit alpha-3 OS=Mus musculus GN=Kpna4 PE=1 SV=1	57.8	894	-6.65758	1	3	0.0833333
Q8R1B4	Eukaryotic translation initiation factor 3 subunit C OS=Mus musculus GN=Eif3c PE=1 SV=1	105.3	895	-6.61979	1	1	0.111111
P17047-2	Isoform LAMP-2B of Lysosome-associated membrane glycoprotein 2 OS=Mus musculus GN=Lamp2	45.7	896	-6.60345	2	4	0.384615
P46978	Dolichyl-diphosphooligosaccharide--protein glycosyltransferase subunit STT3A OS=Mus musculus GN=Stt3a PE=1 SV=1	80.4	897	-6.58905	2	3	0.166667
Q5XJY5	Coatomer subunit delta OS=Mus musculus GN=Arcn1 PE=2 SV=2	57.1	898	-6.58503	1	2	0.136364
P06869	Urokinase-type plasminogen activator OS=Mus musculus GN=Plau PE=1 SV=1	48.1	899	-6.58503	1	4	0.0869565
Q8BIG7	Catechol O-methyltransferase domain-containing protein 1 OS=Mus musculus GN=Comtd1 PE=2 SV=1	28.9	900	-6.55284	1	6	0.1
Q9Z2U1	Proteasome subunit alpha type-5 OS=Mus musculus GN=Psma5 PE=1 SV=1	26.3	901	-6.52288	1	4	0.2
Q61881	DNA replication licensing factor MCM7 OS=Mus musculus GN=Mcm7 PE=1 SV=1	81.1	902	-6.48149	1	1	0.0333333
Q9D3D9	ATP synthase subunit delta, mitochondrial OS=Mus musculus GN=Atp5d PE=1 SV=1	17.5	903	-6.45593	1	8	0.5
Q99KV1	DnaJ homolog subfamily B member 11 OS=Mus musculus GN=Dnajb11 PE=1 SV=1	40.4	904	-6.4318	1	6	0.0833333
P26638	Serine--tRNA ligase, cytoplasmic OS=Mus musculus GN=Sars PE=2 SV=3	58.3	905	-6.39794	1	5	0.142857
Q99PT1	Rho GDP-dissociation inhibitor 1 OS=Mus musculus GN=Arhgdia PE=1 SV=3	23.3	906	-6.39794	1	7	0.142857
Q9CQQ7	ATP synthase F(0) complex subunit B1, mitochondrial OS=Mus musculus GN=Atp5f1 PE=1 SV=1	28.8	907	-6.33724	1	5	0.266667
Q9CQC6	Basic leucine zipper and W2 domain-containing protein 1 OS=Mus musculus GN=Bzw1 PE=1 SV=1	47.9	908	-6.33724	1	6	0.111111
Q811M1	Rho GTPase-activating protein 15 OS=Mus musculus GN=Arhgap15 PE=2 SV=1	55.2	909	-6.31605	2	5	0.238095
P12023	Amyloid beta A4 protein OS=Mus musculus GN=App PE=1 SV=3	86.6	910	-6.30103	1	1	0.0285714
G5E870	E3 ubiquitin-protein ligase TRIP12 OS=Mus musculus GN=Trip12 PE=1 SV=1	223.8	911	-6.284	1	0	0.025974
P62918	60S ribosomal protein L8 OS=Mus musculus GN=Rpl8 PE=2 SV=2	27.9	912	-6.23657	1	4	0.8
O88685	26S protease regulatory subunit 6A OS=Mus musculus GN=Psmc3 PE=1 SV=2	49.4	913	-6.23433	2	7	0.173913
Q3UW53	Protein Niban OS=Mus musculus GN=Fam129a PE=1 SV=2	102.5	914	-6.21396	2	3	0.09375
P11438	Lysosome-associated membrane glycoprotein 1 OS=Mus musculus GN=Lamp1 PE=1 SV=2	43.7	915	-6.17263	2	5	0.5
P09242	Alkaline phosphatase, tissue-nonspecific isozyme OS=Mus musculus GN=Alpl PE=1 SV=2	57.4	916	-6.16115	1	2	0.0714286
O89116	Vesicle transport through interaction with t-SNAREs homolog 1A OS=Mus musculus GN=Vti1a PE=1 SV=1	24.9	917	-6.14874	1	9	0.125
Q9JKW0	ADP-ribosylation factor-like protein 6-interacting protein 1 OS=Mus musculus GN=Arl6ip1 PE=2 SV=1	23.3	918	-6.14267	1	13	0.5
Q8VD58	Protein EVI2B OS=Mus musculus GN=Evi2b PE=1 SV=1	47.9	919	-6.11351	1	3	0.111111
Q9WU78	Programmed cell death 6-interacting protein OS=Mus musculus GN=Pdcd6ip PE=1 SV=3	95.8	920	-6.11126	2	5	0.0731707
B7ZC19	GPI transamidase component PIG-T OS=Mus musculus GN=Pigt PE=4 SV=1	49	921	-6.09152	1	5	0.0454545
O88697	Serine/threonine-protein kinase 16 OS=Mus musculus GN=Stk16 PE=1 SV=3	34.3	922	-6.07572	1	7	0.153846
E9PW66	Nucleosome assembly protein 1-like 1 OS=Mus musculus GN=Nap1l1 PE=3 SV=1	48.4	923	-6.07058	1	4	0.111111
Q8BZQ2-2	Isoform 2 of Cysteine-rich secretory protein LCCL domain-containing 2 OS=Mus musculus GN=Crispld2	55.2	924	-6.04576	1	4	0.0909091
J7PDL1	Interferon-gamma-inducible GTPase Ifggd1 protein OS=Mus musculus GN=Ifggd1 PE=4 SV=1	46	925	-6.04096	1	4	0.0526316
Q8BIS8	Coiled-coil domain-containing protein 126 OS=Mus musculus GN=Ccdc126 PE=2 SV=1	15.5	926	-6.03621	1	8	0.333333
P13808-2	Isoform B1 of Anion exchange protein 2 OS=Mus musculus GN=Slc4a2	135.2	927	-5.99353	2	2	0.0666667
Q922Q8	Leucine-rich repeat-containing protein 59 OS=Mus musculus GN=Lrrc59 PE=2 SV=1	34.8	928	-5.95861	1	3	0.0909091
P41241	Tyrosine-protein kinase CSK OS=Mus musculus GN=Csk PE=1 SV=2	50.6	929	-5.95861	1	3	0.037037
P19783	Cytochrome c oxidase subunit 4 isoform 1, mitochondrial OS=Mus musculus GN=Cox4i1 PE=1 SV=2	19.4	930	-5.92518	2	14	0.333333
P46460	Vesicle-fusing ATPase OS=Mus musculus GN=Nsf PE=1 SV=2	82.5	931	-5.92082	2	3	0.0952381
Q5XKN4	Protein jagunal homolog 1 OS=Mus musculus GN=Jagn1 PE=2 SV=2	21	932	-5.92082	1	6	0.5
Q8BGB2	Tetratricopeptide repeat protein 7A OS=Mus musculus GN=Ttc7a PE=1 SV=1	96	933	-5.92082	1	2	0.0512821
O55222	Integrin-linked protein kinase OS=Mus musculus GN=Ilk PE=1 SV=2	51.2	934	-5.89963	2	6	0.157895
A2BDW0	Tyrosine-protein kinase BTK OS=Mus musculus GN=Btk PE=4 SV=1	55.9	935	-5.89008	2	5	0.24
P70268-2	Isoform 2 of Serine/threonine-protein kinase N1 OS=Mus musculus GN=Pkn1	104.8	936	-5.88606	1	1	0.0606061
A2A5R2	Brefeldin A-inhibited guanine nucleotide-exchange protein 2 OS=Mus musculus GN=Arfgef2 PE=1 SV=1	201.9	937	-5.88606	1	1	0.0120482
P97310	DNA replication licensing factor MCM2 OS=Mus musculus GN=Mcm2 PE=1 SV=3	101.9	938	-5.82391	1	1	0.0555556
Q9D2V7	Coronin-7 OS=Mus musculus GN=Coro7 PE=2 SV=2	100.6	939	-5.82362	2	4	0.0689655
B7ZN73	Chloride channel calcium activated 1 OS=Mus musculus GN=Clca1 PE=2 SV=1	99.9	940	-5.79588	1	1	0.0625
Q60857	Sodium-dependent serotonin transporter OS=Mus musculus GN=Slc6a4 PE=1 SV=4	69.9	941	-5.78015	2	3	0.166667
Q9Z1B7	Mitogen-activated protein kinase 13 OS=Mus musculus GN=Mapk13 PE=1 SV=2	42	942	-5.74473	1	2	0.0952381
P08003	Protein disulfide-isomerase A4 OS=Mus musculus GN=Pdia4 PE=1 SV=3	71.8	943	-5.69897	2	4	0.0909091
Q8K4Z5	Splicing factor 3A subunit 1 OS=Mus musculus GN=Sf3a1 PE=1 SV=1	88.4	944	-5.69897	1	3	0.0277778
Q9WVA4	Transgelin-2 OS=Mus musculus GN=Tagln2 PE=1 SV=4	22.3	945	-5.66555	2	14	0.153846
O35604	Niemann-Pick C1 protein OS=Mus musculus GN=Npc1 PE=1 SV=2	142.7	946	-5.62893	2	1	0.2
sp|P56135	ATP synthase subunit f, mitochondrial OS=Mus musculus GN=Atp5j2 PE=1 SV=3	10.3	947	-5.61979	2	25	1
Q921L3	Transmembrane and coiled-coil domain-containing protein 1 OS=Mus musculus GN=Tmco1 PE=2 SV=1	21.1	948	-5.61979	1	7	0.25
Q91WQ3	Tyrosine--tRNA ligase, cytoplasmic OS=Mus musculus GN=Yars PE=2 SV=3	59	949	-5.5938	2	5	0.117647
P19253	60S ribosomal protein L13a OS=Mus musculus GN=Rpl13a PE=1 SV=4	23.4	950	-5.58636	2	10	0.666667
P46471	26S protease regulatory subunit 7 OS=Mus musculus GN=Psmc2 PE=1 SV=5	48.5	951	-5.5376	1	3	0.0769231
Q9D880	Mitochondrial import inner membrane translocase subunit TIM50 OS=Mus musculus GN=Timm50 PE=1 SV=1	39.7	952	-5.52288	1	2	0.142857
D3YWD5	Major facilitator superfamily domain-containing protein 10 (Fragment) OS=Mus musculus GN=Mfsd10 PE=4 SV=1	30.1	953	-5.51713	2	9	0.571429
Q61878	Bone marrow proteoglycan OS=Mus musculus GN=Prg2 PE=1 SV=1	24.2	954	-5.50864	1	5	0.166667
Q3TDQ1	Dolichyl-diphosphooligosaccharide--protein glycosyltransferase subunit STT3B OS=Mus musculus GN=Stt3b PE=1 SV=2	93.1	955	-5.49039	2	4	0.12
Q9WTM5	RuvB-like 2 OS=Mus musculus GN=Ruvbl2 PE=2 SV=3	51	956	-5.48149	1	3	0.125
P22892	AP-1 complex subunit gamma-1 OS=Mus musculus GN=Ap1g1 PE=1 SV=3	91.2	957	-5.48149	1	1	0.0344828
Q9QZD9	Eukaryotic translation initiation factor 3 subunit I OS=Mus musculus GN=Eif3i PE=1 SV=1	36.4	958	-5.47664	2	8	0.176471
Q60949	TBC1 domain family member 1 OS=Mus musculus GN=Tbc1d1 PE=1 SV=3	141.8	959	-5.42022	1	0	0.0178571
Q61285	ATP-binding cassette sub-family D member 2 OS=Mus musculus GN=Abcd2 PE=2 SV=1	83.3	960	-5.34679	1	1	0.0833333
E9PUX0	Protein LYRIC OS=Mus musculus GN=Mtdh PE=4 SV=1	18.1	961	-5.34266	2	13	0.6
Q8BMD6	Transmembrane protein 260 OS=Mus musculus GN=Tmem260 PE=2 SV=2	78.8	962	-5.31876	1	2	0.0322581
O88342	WD repeat-containing protein 1 OS=Mus musculus GN=Wdr1 PE=1 SV=3	66.3	963	-5.3098	1	2	0.0952381
Q9QXZ0	Microtubule-actin cross-linking factor 1 OS=Mus musculus GN=Macf1 PE=1 SV=2	830.9	964	-5.29243	1	0	0.00278552
Q8BU30	Isoleucine--tRNA ligase, cytoplasmic OS=Mus musculus GN=Iars PE=2 SV=2	144	965	-5.20761	2	2	0.04
Q99NB9	Splicing factor 3B subunit 1 OS=Mus musculus GN=Sf3b1 PE=1 SV=1	145.6	966	-5.20273	2	2	0.0384615
Q7TN58-2	Isoform 2 of Transmembrane channel-like protein 8 OS=Mus musculus GN=Tmc8	82.2	967	-5.13787	2	3	0.0769231
Q9Z1G3	V-type proton ATPase subunit C 1 OS=Mus musculus GN=Atp6v1c1 PE=1 SV=4	43.8	968	-5.10073	2	7	0.125
Q00941	Granulocyte-macrophage colony-stimulating factor receptor subunit alpha OS=Mus musculus GN=Csf2ra PE=2 SV=2	41.7	969	-5.09691	1	4	0.0769231
Q9Z306	Solute carrier family 22 member 4 OS=Mus musculus GN=Slc22a4 PE=1 SV=1	62.1	970	-5.08619	2	5	0.222222
P62196	26S protease regulatory subunit 8 OS=Mus musculus GN=Psmc5 PE=1 SV=1	45.5	971	-5.07779	2	5	0.0909091
Q61543	Golgi apparatus protein 1 OS=Mus musculus GN=Glg1 PE=1 SV=1	133.5	972	-5.01773	2	2	0.037037
Q9Z127	Large neutral amino acids transporter small subunit 1 OS=Mus musculus GN=Slc7a5 PE=1 SV=2	55.7	973	-4.95861	1	2	0.0769231
Q14AT5-2	Isoform 2 of Anoctamin-7 OS=Mus musculus GN=Ano7	95.3	974	-4.95861	1	1	0.0384615
Q5SVQ0-2	Isoform 2 of Histone acetyltransferase KAT7 OS=Mus musculus GN=Kat7	66.8	975	-4.95861	1	2	0.0434783
Q99N16	Leukotriene-B(4) omega-hydroxylase 2 OS=Mus musculus GN=Cyp4f3 PE=2 SV=2	59.7	976	-4.92885	2	4	0.0909091
Q3TBY8	Putative uncharacterized protein (Fragment) OS=Mus musculus GN=Ncf2 PE=2 SV=1	15.5	977	-4.92082	1	10	0.142857
Q9CPU9	Probable low affinity copper uptake protein 2 OS=Mus musculus GN=Slc31a2 PE=1 SV=1	16	978	-4.92082	1	17	1
Q61503	5'-nucleotidase OS=Mus musculus GN=Nt5e PE=1 SV=2	63.7	979	-4.91937	2	6	0.0909091
Q6RI64	Proteasome subunit beta type OS=Mus musculus GN=Psmb1 PE=2 SV=1	26.3	980	-4.88606	1	5	0.0833333
Q52KI7	Low density lipoprotein receptor-related protein associated protein 1 OS=Mus musculus GN=Lrpap1 PE=2 SV=1	42.1	981	-4.88606	1	5	0.0526316
Q8VCK6	Free fatty acid receptor 2 OS=Mus musculus GN=Ffar2 PE=2 SV=1	37	982	-4.88207	2	8	0.6
A0JLN1	Srp72 protein (Fragment) OS=Mus musculus GN=Srp72 PE=2 SV=1	62.6	983	-4.82045	2	5	0.0769231
Q8K558-2	Isoform 2 of Trem-like transcript 1 protein OS=Mus musculus GN=Treml1	34.1	984	-4.77469	2	8	0.5
Q9CQY5-2	Isoform 2 of Magnesium transporter protein 1 OS=Mus musculus GN=Magt1	34.5	985	-4.75721	2	6	0.3
Q9JIF7	Coatomer subunit beta OS=Mus musculus GN=Copb1 PE=1 SV=1	106.9	986	-4.73993	2	3	0.0454545
Q8K400	Syntaxin-binding protein 5 OS=Mus musculus GN=Stxbp5 PE=1 SV=3	127.4	987	-4.73779	2	2	0.0526316
Q80WQ2	Protein VAC14 homolog OS=Mus musculus GN=Vac14 PE=1 SV=1	87.9	988	-4.70509	2	3	0.0571429
A2AIV8	Caspase recruitment domain family, member 9 OS=Mus musculus GN=Card9 PE=2 SV=1	62.3	989	-4.69897	1	1	0.04
H3BJH9	Protein Vmn1r69 (Fragment) OS=Mus musculus GN=Vmn1r69 PE=4 SV=1	6.4	990	-4.67778	1	29	0.5
Q8CGF7-2	Isoform 2 of Transcription elongation regulator 1 OS=Mus musculus GN=Tcerg1	121.4	991	-4.66555	2	2	0.0833333
P98192	Dihydroxyacetone phosphate acyltransferase OS=Mus musculus GN=Gnpat PE=2 SV=1	76.7	992	-4.65758	1	2	0.0277778
Q8BWG9	Calcium release-activated calcium channel protein 1 OS=Mus musculus GN=Orai1 PE=2 SV=1	33	993	-4.58336	2	8	0.5
Q9QUM9	Proteasome subunit alpha type-6 OS=Mus musculus GN=Psma6 PE=1 SV=1	27.3	994	-4.56864	1	5	0.142857
Q9DAV9	Trimeric intracellular cation channel type B OS=Mus musculus GN=Tmem38b PE=2 SV=1	32.5	995	-4.56864	1	4	0.0769231
Q3TXX3-2	Isoform 2 of Protrudin OS=Mus musculus GN=Zfyve27	45.3	996	-4.52288	1	3	0.0833333
